# Supplementary material for: Stochastic variation in the initial phase of bacterial infection predicts the probability of survival in D. melanogaster
Source: eLife. 2017 Oct 12;6:e28298. doi: 10.7554/eLife.28298 (PMC5703640; doi:10.7554/eLife.28298)
Supplement: Figure 1—source data 1. [file elife-28298-fig1-data1.csv]

Line	Treatment	Dose	Sex	Time_to_death	Censor
CS	Prett	0.1	M	1	1
CS	Prett	0.1	M	1	1
CS	Prett	0.1	M	1	1
CS	Prett	0.1	M	1	1
CS	Prett	0.1	M	1	1
CS	Prett	0.1	M	1	1
CS	Prett	0.1	M	1	1
CS	Prett	0.1	M	1	1
CS	Prett	0.1	M	1	1
CS	Prett	0.1	M	2	1
CS	Prett	0.1	M	2	1
CS	Prett	0.1	M	2	1
CS	Prett	0.1	M	2	1
CS	Prett	0.1	M	2	1
CS	Prett	0.1	M	2	1
CS	Prett	0.1	M	2	1
CS	Prett	0.1	M	2	1
CS	Prett	0.1	M	2	1
CS	Prett	0.1	M	2	1
CS	Prett	0.1	M	2	1
CS	Prett	0.1	M	3	1
CS	Prett	0.1	M	3	1
CS	Prett	0.1	M	6	1
CS	Prett	0.1	M	7	0
CS	Prett	0.1	M	7	0
CS	Prett	0.1	M	7	0
CS	Prett	0.1	M	7	0
CS	Prett	0.1	M	7	0
CS	Prett	0.1	M	7	0
CS	Prett	0.1	M	7	0
CS	Prett	0.1	M	7	0
CS	Prett	0.1	M	7	0
CS	Prett	0.1	M	7	0
CS	Prett	0.1	M	7	0
CS	Prett	0.1	M	7	0
CS	Prett	0.1	M	7	0
CS	Prett	0.1	M	7	0
CS	Prett	0.1	M	7	0
CS	Prett	0.1	M	7	0
CS	Prett	0.1	M	7	0
CS	Prett	0.1	M	7	0
CS	Prett	0.1	M	7	0
CS	Prett	0.1	M	7	0
CS	Prett	0.1	M	7	0
CS	Ecoli	1	M	2	1
CS	Ecoli	1	M	2	0
CS	Ecoli	1	M	2	0
CS	Ecoli	1	M	7	0
CS	Ecoli	1	M	7	0
CS	Ecoli	1	M	7	0
CS	Ecoli	1	M	7	0
CS	Ecoli	1	M	7	0
CS	Ecoli	1	M	7	0
CS	Ecoli	1	M	7	0
CS	Ecoli	1	M	7	0
CS	Ecoli	1	M	7	0
CS	Ecoli	1	M	7	0
CS	Ecoli	1	M	7	0
CS	Ecoli	1	M	7	0
CS	Ecoli	1	M	7	0
CS	Ecoli	1	M	7	0
CS	Ecoli	1	M	7	0
CS	Ecoli	1	M	7	0
CS	Ecoli	1	M	7	0
CS	Ecoli	1	M	7	0
CS	Ecc15	0.1	M	1	1
CS	Ecc15	0.1	M	2	0
CS	Ecc15	0.1	M	2	0
CS	Ecc15	0.1	M	2	0
CS	Ecc15	0.1	M	7	0
CS	Ecc15	0.1	M	7	0
CS	Ecc15	0.1	M	7	0
CS	Ecc15	0.1	M	7	0
CS	Ecc15	0.1	M	7	0
CS	Ecc15	0.1	M	7	0
CS	Ecc15	0.1	M	7	0
CS	Ecc15	0.1	M	7	0
CS	Ecc15	0.1	M	7	0
CS	Ecc15	0.1	M	7	0
CS	Ecc15	0.1	M	7	0
CS	Ecc15	0.1	M	7	0
CS	Ecc15	0.1	M	7	0
CS	Ecc15	0.1	M	7	0
CS	Ecc15	0.1	M	7	0
CS	Ecc15	0.1	M	7	0
CS	Efaecalis	0.1	M	1	1
CS	Efaecalis	0.1	M	1	1
CS	Efaecalis	0.1	M	1	1
CS	Efaecalis	0.1	M	1	1
CS	Efaecalis	0.1	M	1	1
CS	Efaecalis	0.1	M	2	1
CS	Efaecalis	0.1	M	2	1
CS	Efaecalis	0.1	M	2	1
CS	Efaecalis	0.1	M	3	1
CS	Efaecalis	0.1	M	3	1
CS	Efaecalis	0.1	M	3	1
CS	Efaecalis	0.1	M	7	0
CS	Efaecalis	0.1	M	7	0
CS	Efaecalis	0.1	M	7	0
CS	Efaecalis	0.1	M	7	0
CS	Efaecalis	0.1	M	7	0
CS	Efaecalis	0.1	M	7	0
CS	Efaecalis	0.1	M	7	0
CS	Efaecalis	0.1	M	7	0
CS	Efaecalis	0.1	M	7	0
CS	Efaecalis	0.1	M	7	0
CS	Efaecalis	0.1	M	7	0
CS	Efaecalis	0.1	M	7	0
CS	Efaecalis	0.1	M	7	0
CS	Efaecalis	0.1	M	7	0
CS	Efaecalis	0.1	M	7	0
CS	Efaecalis	0.1	M	7	0
CS	Efaecalis	0.1	M	7	0
CS	Efaecalis	0.1	M	7	1
CS	Efaecalis	0.1	M	7	1
CS	P.alc	0.1	M	1	1
CS	P.alc	0.1	M	1	1
CS	P.alc	0.1	M	1	1
CS	P.alc	0.1	M	1	1
CS	P.alc	0.1	M	1	1
CS	P.alc	0.1	M	1	1
CS	P.alc	0.1	M	1	1
CS	P.alc	0.1	M	1	1
CS	P.alc	0.1	M	1	1
CS	P.alc	0.1	M	1	1
CS	P.alc	0.1	M	1	1
CS	P.alc	0.1	M	1	1
CS	P.alc	0.1	M	1	1
CS	P.alc	0.1	M	1	1
CS	P.alc	0.1	M	1	1
CS	P.alc	0.1	M	1	1
CS	P.alc	0.1	M	1	1
CS	P.alc	0.1	M	1	1
CS	P.alc	0.1	M	1	1
CS	P.alc	0.1	M	1	1
CS	P.alc	0.1	M	1	1
CS	P.alc	0.1	M	1	1
CS	P.alc	0.1	M	1	1
CS	P.alc	0.1	M	1	1
CS	P.alc	0.1	M	1	1
CS	P.alc	0.1	M	1	1
CS	P.alc	0.1	M	1	1
CS	P.alc	0.1	M	1	1
CS	P.alc	0.1	M	1	1
CS	DB11	0.1	M	1	1
CS	DB11	0.1	M	1	1
CS	DB11	0.1	M	1	1
CS	DB11	0.1	M	1	1
CS	DB11	0.1	M	1	1
CS	DB11	0.1	M	1	1
CS	DB11	0.1	M	1	1
CS	DB11	0.1	M	1	1
CS	DB11	0.1	M	1	1
CS	DB11	0.1	M	1	1
CS	DB11	0.1	M	1	1
CS	DB11	0.1	M	1	1
CS	DB11	0.1	M	1	1
CS	DB11	0.1	M	1	1
CS	DB11	0.1	M	1	1
CS	DB11	0.1	M	1	1
CS	DB11	0.1	M	1	1
CS	DB11	0.1	M	1	1
CS	DB11	0.1	M	1	1
CS	DB11	0.1	M	1	1
CS	DB11	0.1	M	1	1
CS	DB11	0.1	M	1	1
CS	DB11	0.1	M	1	1
CS	DB11	0.1	M	1	1
CS	DB11	0.1	M	1	1
CS	DB11	0.1	M	1	1
CS	DB11	0.1	M	1	1
CS	DB11	0.1	M	1	1
CS	DB11	0.1	M	1	1
CS	DB11	0.1	M	1	1
CS	P. burhodogranariae	rep1	male	1	1
CS	P. burhodogranariae	rep1	male	1	1
CS	P. burhodogranariae	rep1	male	2	1
CS	P. burhodogranariae	rep1	male	2	1
CS	P. burhodogranariae	rep1	male	3	1
CS	P. burhodogranariae	rep1	male	4	1
CS	P. burhodogranariae	rep1	male	7	1
CS	P. burhodogranariae	rep1	male	7	0
CS	P. burhodogranariae	rep1	male	7	0
CS	P. burhodogranariae	rep1	male	7	0
CS	P. burhodogranariae	rep1	male	7	0
CS	P. burhodogranariae	rep1	male	7	0
CS	P. burhodogranariae	rep1	male	7	0
CS	P. burhodogranariae	rep1	male	7	0
CS	P. burhodogranariae	rep1	male	7	0
CS	P. burhodogranariae	rep1	male	7	0
CS	P. burhodogranariae	rep1	male	7	0
CS	P. burhodogranariae	rep1	male	7	0
CS	P. burhodogranariae	rep1	male	7	0
CS	P. burhodogranariae	rep1	male	7	0
CS	P. burhodogranariae	rep1	male	7	0
CS	P. burhodogranariae	rep2	male	1	1
CS	P. burhodogranariae	rep2	male	1	1
CS	P. burhodogranariae	rep2	male	1	1
CS	P. burhodogranariae	rep2	male	1	1
CS	P. burhodogranariae	rep2	male	2	1
CS	P. burhodogranariae	rep2	male	5	1
CS	P. burhodogranariae	rep2	male	6	1
CS	P. burhodogranariae	rep2	male	7	0
CS	P. burhodogranariae	rep2	male	7	0
CS	P. burhodogranariae	rep2	male	7	0
CS	P. burhodogranariae	rep2	male	7	0
CS	P. burhodogranariae	rep2	male	7	0
CS	P. burhodogranariae	rep2	male	7	0
CS	P. burhodogranariae	rep2	male	7	0
CS	P. burhodogranariae	rep2	male	7	0
CS	P. burhodogranariae	rep2	male	7	0
CS	P. burhodogranariae	rep2	male	7	0
CS	P. burhodogranariae	rep2	male	7	0
CS	P. burhodogranariae	rep2	male	7	0
CS	P. burhodogranariae	rep2	male	7	0
CS	P. burhodogranariae	rep2	male	7	0
CS	P. burhodogranariae	rep2	male	7	0
CS	P. burhodogranariae	rep2	male	7	0
