# Supplementary material for: Stochastic variation in the initial phase of bacterial infection predicts the probability of survival in D. melanogaster
Source: eLife. 2017 Oct 12;6:e28298. doi: 10.7554/eLife.28298 (PMC5703640; doi:10.7554/eLife.28298)
Supplement: Figure 1—source data 2. [file elife-28298-fig1-data2.csv]

X	Line	Bacteria	Dose	Treatment1	Treatment	Replicate	Time_to_death	Censor	Group
1	Canton S	P. rettgeri	O.1	X2min.Inj.out	Max_2min_CO2Before	a	1	1	Max_2min_CO2Before a
2	Canton S	P. rettgeri	O.1	X2min.Inj.out	Max_2min_CO2Before	a	1	1	Max_2min_CO2Before a
3	Canton S	P. rettgeri	O.1	X2min.Inj.out	Max_2min_CO2Before	a	1	1	Max_2min_CO2Before a
7	Canton S	P. rettgeri	O.1	X2min.Inj.out	Max_2min_CO2Before	a	2	1	Max_2min_CO2Before a
8	Canton S	P. rettgeri	O.1	X2min.Inj.out	Max_2min_CO2Before	a	2	1	Max_2min_CO2Before a
9	Canton S	P. rettgeri	O.1	X2min.Inj.out	Max_2min_CO2Before	a	2	1	Max_2min_CO2Before a
10	Canton S	P. rettgeri	O.1	X2min.Inj.out	Max_2min_CO2Before	a	2	1	Max_2min_CO2Before a
11	Canton S	P. rettgeri	O.1	X2min.Inj.out	Max_2min_CO2Before	a	2	1	Max_2min_CO2Before a
12	Canton S	P. rettgeri	O.1	X2min.Inj.out	Max_2min_CO2Before	a	2	1	Max_2min_CO2Before a
13	Canton S	P. rettgeri	O.1	X2min.Inj.out	Max_2min_CO2Before	a	3	1	Max_2min_CO2Before a
14	Canton S	P. rettgeri	O.1	X2min.Inj.out	Max_2min_CO2Before	a	3	1	Max_2min_CO2Before a
17	Canton S	P. rettgeri	O.1	X2min.Inj.out	Max_2min_CO2Before	a	4	1	Max_2min_CO2Before a
18	Canton S	P. rettgeri	O.1	X2min.Inj.out	Max_2min_CO2Before	a	4	1	Max_2min_CO2Before a
20	Canton S	P. rettgeri	O.1	X2min.Inj.out	Max_2min_CO2Before	a	5	1	Max_2min_CO2Before a
25	Canton S	P. rettgeri	O.1	X2min.Inj.out	Max_2min_CO2Before	a	7	1	Max_2min_CO2Before a
26	Canton S	P. rettgeri	O.1	X2min.Inj.out	Max_2min_CO2Before	a	8	0	Max_2min_CO2Before a
27	Canton S	P. rettgeri	O.1	X2min.Inj.out	Max_2min_CO2Before	a	8	0	Max_2min_CO2Before a
28	Canton S	P. rettgeri	O.1	X2min.Inj.out	Max_2min_CO2Before	a	8	0	Max_2min_CO2Before a
29	Canton S	P. rettgeri	O.1	X2min.Inj.out	Max_2min_CO2Before	a	8	0	Max_2min_CO2Before a
30	Canton S	P. rettgeri	O.1	X2min.Inj.out	Max_2min_CO2Before	a	8	0	Max_2min_CO2Before a
31	Canton S	P. rettgeri	O.1	X2min.Inj.out	Max_2min_CO2Before	a	8	0	Max_2min_CO2Before a
32	Canton S	P. rettgeri	O.1	X2min.Inj.out	Max_2min_CO2Before	a	8	0	Max_2min_CO2Before a
33	Canton S	P. rettgeri	O.1	X2min.Inj.out	Max_2min_CO2Before	a	8	0	Max_2min_CO2Before a
34	Canton S	P. rettgeri	O.1	X2min.Inj.out	Max_2min_CO2Before	a	8	0	Max_2min_CO2Before a
35	Canton S	P. rettgeri	O.1	X2min.Inj.out	Max_2min_CO2Before	a	8	0	Max_2min_CO2Before a
36	Canton S	P. rettgeri	O.1	X2min.Inj.out	Max_2min_CO2Before	a	8	0	Max_2min_CO2Before a
37	Canton S	P. rettgeri	O.1	X2min.Inj.out	Max_2min_CO2Before	a	8	0	Max_2min_CO2Before a
38	Canton S	P. rettgeri	O.1	X2min.Inj.out	Max_2min_CO2Before	a	8	0	Max_2min_CO2Before a
39	Canton S	P. rettgeri	O.1	X2min.Inj.out	Max_2min_CO2Before	a	8	0	Max_2min_CO2Before a
40	Canton S	P. rettgeri	O.1	X2min.Inj.out	Max_2min_CO2Before	a	8	0	Max_2min_CO2Before a
41	Canton S	P. rettgeri	O.1	X2min.Inj.out	Max_2min_CO2Before	a	8	0	Max_2min_CO2Before a
42	Canton S	P. rettgeri	O.1	X2min.Inj.out	Max_2min_CO2Before	a	8	0	Max_2min_CO2Before a
43	Canton S	P. rettgeri	O.1	X2min.Inj.out	Max_2min_CO2Before	a	8	0	Max_2min_CO2Before a
44	Canton S	P. rettgeri	O.1	X2min.Inj.out	Max_2min_CO2Before	a	8	0	Max_2min_CO2Before a
45	Canton S	P. rettgeri	O.1	X2min.Inj.out	Max_2min_CO2Before	a	8	0	Max_2min_CO2Before a
46	Canton S	P. rettgeri	O.1	X2min.Inj.out	Max_2min_CO2Before	a	8	0	Max_2min_CO2Before a
47	Canton S	P. rettgeri	O.1	X2min.Inj.out	Max_2min_CO2Before	a	8	0	Max_2min_CO2Before a
48	Canton S	P. rettgeri	O.1	X2min.Inj.out	Max_2min_CO2Before	a	8	0	Max_2min_CO2Before a
49	Canton S	P. rettgeri	O.1	X2min.Inj.out	Max_2min_CO2Before	a	8	0	Max_2min_CO2Before a
50	Canton S	P. rettgeri	O.1	X2min.Inj.out	Max_2min_CO2Before	a	8	0	Max_2min_CO2Before a
53	Canton S	P. rettgeri	O.1	X2min.Inj.out	Max_2min_CO2Before	b	1	1	Max_2min_CO2Before b
54	Canton S	P. rettgeri	O.1	X2min.Inj.out	Max_2min_CO2Before	b	1	1	Max_2min_CO2Before b
59	Canton S	P. rettgeri	O.1	X2min.Inj.out	Max_2min_CO2Before	b	2	1	Max_2min_CO2Before b
60	Canton S	P. rettgeri	O.1	X2min.Inj.out	Max_2min_CO2Before	b	2	1	Max_2min_CO2Before b
61	Canton S	P. rettgeri	O.1	X2min.Inj.out	Max_2min_CO2Before	b	2	1	Max_2min_CO2Before b
62	Canton S	P. rettgeri	O.1	X2min.Inj.out	Max_2min_CO2Before	b	2	1	Max_2min_CO2Before b
65	Canton S	P. rettgeri	O.1	X2min.Inj.out	Max_2min_CO2Before	b	3	1	Max_2min_CO2Before b
66	Canton S	P. rettgeri	O.1	X2min.Inj.out	Max_2min_CO2Before	b	3	1	Max_2min_CO2Before b
67	Canton S	P. rettgeri	O.1	X2min.Inj.out	Max_2min_CO2Before	b	3	1	Max_2min_CO2Before b
69	Canton S	P. rettgeri	O.1	X2min.Inj.out	Max_2min_CO2Before	b	4	1	Max_2min_CO2Before b
72	Canton S	P. rettgeri	O.1	X2min.Inj.out	Max_2min_CO2Before	b	5	1	Max_2min_CO2Before b
75	Canton S	P. rettgeri	O.1	X2min.Inj.out	Max_2min_CO2Before	b	6	1	Max_2min_CO2Before b
77	Canton S	P. rettgeri	O.1	X2min.Inj.out	Max_2min_CO2Before	b	7	1	Max_2min_CO2Before b
78	Canton S	P. rettgeri	O.1	X2min.Inj.out	Max_2min_CO2Before	b	8	0	Max_2min_CO2Before b
79	Canton S	P. rettgeri	O.1	X2min.Inj.out	Max_2min_CO2Before	b	8	0	Max_2min_CO2Before b
80	Canton S	P. rettgeri	O.1	X2min.Inj.out	Max_2min_CO2Before	b	8	0	Max_2min_CO2Before b
81	Canton S	P. rettgeri	O.1	X2min.Inj.out	Max_2min_CO2Before	b	8	0	Max_2min_CO2Before b
82	Canton S	P. rettgeri	O.1	X2min.Inj.out	Max_2min_CO2Before	b	8	0	Max_2min_CO2Before b
83	Canton S	P. rettgeri	O.1	X2min.Inj.out	Max_2min_CO2Before	b	8	0	Max_2min_CO2Before b
84	Canton S	P. rettgeri	O.1	X2min.Inj.out	Max_2min_CO2Before	b	8	0	Max_2min_CO2Before b
85	Canton S	P. rettgeri	O.1	X2min.Inj.out	Max_2min_CO2Before	b	8	0	Max_2min_CO2Before b
86	Canton S	P. rettgeri	O.1	X2min.Inj.out	Max_2min_CO2Before	b	8	0	Max_2min_CO2Before b
87	Canton S	P. rettgeri	O.1	X2min.Inj.out	Max_2min_CO2Before	b	8	0	Max_2min_CO2Before b
88	Canton S	P. rettgeri	O.1	X2min.Inj.out	Max_2min_CO2Before	b	8	0	Max_2min_CO2Before b
89	Canton S	P. rettgeri	O.1	X2min.Inj.out	Max_2min_CO2Before	b	8	0	Max_2min_CO2Before b
90	Canton S	P. rettgeri	O.1	X2min.Inj.out	Max_2min_CO2Before	b	8	0	Max_2min_CO2Before b
91	Canton S	P. rettgeri	O.1	X2min.Inj.out	Max_2min_CO2Before	b	8	0	Max_2min_CO2Before b
92	Canton S	P. rettgeri	O.1	X2min.Inj.out	Max_2min_CO2Before	b	8	0	Max_2min_CO2Before b
93	Canton S	P. rettgeri	O.1	X2min.Inj.out	Max_2min_CO2Before	b	8	0	Max_2min_CO2Before b
94	Canton S	P. rettgeri	O.1	X2min.Inj.out	Max_2min_CO2Before	b	8	0	Max_2min_CO2Before b
95	Canton S	P. rettgeri	O.1	X2min.Inj.out	Max_2min_CO2Before	b	8	0	Max_2min_CO2Before b
96	Canton S	P. rettgeri	O.1	X2min.Inj.out	Max_2min_CO2Before	b	8	0	Max_2min_CO2Before b
97	Canton S	P. rettgeri	O.1	X2min.Inj.out	Max_2min_CO2Before	b	8	0	Max_2min_CO2Before b
98	Canton S	P. rettgeri	O.1	X2min.Inj.out	Max_2min_CO2Before	b	8	0	Max_2min_CO2Before b
99	Canton S	P. rettgeri	O.1	X2min.Inj.out	Max_2min_CO2Before	b	8	0	Max_2min_CO2Before b
100	Canton S	P. rettgeri	O.1	X2min.Inj.out	Max_2min_CO2Before	b	8	0	Max_2min_CO2Before b
101	Canton S	P. rettgeri	O.1	X2min.Inj.out	Max_2min_CO2Before	b	8	0	Max_2min_CO2Before b
102	Canton S	P. rettgeri	O.1	X2min.Inj.out	Max_2min_CO2Before	b	8	0	Max_2min_CO2Before b
103	Canton S	P. rettgeri	O.1	X2min.Inj.out	Max_2min_CO2Before	b	8	0	Max_2min_CO2Before b
104	Canton S	P. rettgeri	O.1	X2min.Inj.out	Max_2min_CO2Before	b	8	0	Max_2min_CO2Before b
105	Canton S	P. rettgeri	O.1	X2min.Inj.out	Max_2min_CO2Before	c	1	1	Max_2min_CO2Before c
106	Canton S	P. rettgeri	O.1	X2min.Inj.out	Max_2min_CO2Before	c	1	1	Max_2min_CO2Before c
107	Canton S	P. rettgeri	O.1	X2min.Inj.out	Max_2min_CO2Before	c	1	1	Max_2min_CO2Before c
108	Canton S	P. rettgeri	O.1	X2min.Inj.out	Max_2min_CO2Before	c	1	1	Max_2min_CO2Before c
109	Canton S	P. rettgeri	O.1	X2min.Inj.out	Max_2min_CO2Before	c	1	1	Max_2min_CO2Before c
111	Canton S	P. rettgeri	O.1	X2min.Inj.out	Max_2min_CO2Before	c	2	1	Max_2min_CO2Before c
112	Canton S	P. rettgeri	O.1	X2min.Inj.out	Max_2min_CO2Before	c	2	1	Max_2min_CO2Before c
113	Canton S	P. rettgeri	O.1	X2min.Inj.out	Max_2min_CO2Before	c	2	1	Max_2min_CO2Before c
117	Canton S	P. rettgeri	O.1	X2min.Inj.out	Max_2min_CO2Before	c	3	1	Max_2min_CO2Before c
118	Canton S	P. rettgeri	O.1	X2min.Inj.out	Max_2min_CO2Before	c	3	1	Max_2min_CO2Before c
119	Canton S	P. rettgeri	O.1	X2min.Inj.out	Max_2min_CO2Before	c	3	1	Max_2min_CO2Before c
121	Canton S	P. rettgeri	O.1	X2min.Inj.out	Max_2min_CO2Before	c	4	1	Max_2min_CO2Before c
122	Canton S	P. rettgeri	O.1	X2min.Inj.out	Max_2min_CO2Before	c	4	1	Max_2min_CO2Before c
124	Canton S	P. rettgeri	O.1	X2min.Inj.out	Max_2min_CO2Before	c	5	1	Max_2min_CO2Before c
125	Canton S	P. rettgeri	O.1	X2min.Inj.out	Max_2min_CO2Before	c	5	1	Max_2min_CO2Before c
127	Canton S	P. rettgeri	O.1	X2min.Inj.out	Max_2min_CO2Before	c	6	1	Max_2min_CO2Before c
130	Canton S	P. rettgeri	O.1	X2min.Inj.out	Max_2min_CO2Before	c	8	0	Max_2min_CO2Before c
131	Canton S	P. rettgeri	O.1	X2min.Inj.out	Max_2min_CO2Before	c	8	0	Max_2min_CO2Before c
132	Canton S	P. rettgeri	O.1	X2min.Inj.out	Max_2min_CO2Before	c	8	0	Max_2min_CO2Before c
133	Canton S	P. rettgeri	O.1	X2min.Inj.out	Max_2min_CO2Before	c	8	0	Max_2min_CO2Before c
134	Canton S	P. rettgeri	O.1	X2min.Inj.out	Max_2min_CO2Before	c	8	0	Max_2min_CO2Before c
135	Canton S	P. rettgeri	O.1	X2min.Inj.out	Max_2min_CO2Before	c	8	0	Max_2min_CO2Before c
136	Canton S	P. rettgeri	O.1	X2min.Inj.out	Max_2min_CO2Before	c	8	0	Max_2min_CO2Before c
137	Canton S	P. rettgeri	O.1	X2min.Inj.out	Max_2min_CO2Before	c	8	0	Max_2min_CO2Before c
138	Canton S	P. rettgeri	O.1	X2min.Inj.out	Max_2min_CO2Before	c	8	0	Max_2min_CO2Before c
139	Canton S	P. rettgeri	O.1	X2min.Inj.out	Max_2min_CO2Before	c	8	0	Max_2min_CO2Before c
140	Canton S	P. rettgeri	O.1	X2min.Inj.out	Max_2min_CO2Before	c	8	0	Max_2min_CO2Before c
141	Canton S	P. rettgeri	O.1	X2min.Inj.out	Max_2min_CO2Before	c	8	0	Max_2min_CO2Before c
142	Canton S	P. rettgeri	O.1	X2min.Inj.out	Max_2min_CO2Before	c	8	0	Max_2min_CO2Before c
143	Canton S	P. rettgeri	O.1	X2min.Inj.out	Max_2min_CO2Before	c	8	0	Max_2min_CO2Before c
144	Canton S	P. rettgeri	O.1	X2min.Inj.out	Max_2min_CO2Before	c	8	0	Max_2min_CO2Before c
145	Canton S	P. rettgeri	O.1	X2min.Inj.out	Max_2min_CO2Before	c	8	0	Max_2min_CO2Before c
146	Canton S	P. rettgeri	O.1	X2min.Inj.out	Max_2min_CO2Before	c	8	0	Max_2min_CO2Before c
147	Canton S	P. rettgeri	O.1	X2min.Inj.out	Max_2min_CO2Before	c	8	0	Max_2min_CO2Before c
148	Canton S	P. rettgeri	O.1	X2min.Inj.out	Max_2min_CO2Before	c	8	0	Max_2min_CO2Before c
149	Canton S	P. rettgeri	O.1	X2min.Inj.out	Max_2min_CO2Before	c	8	0	Max_2min_CO2Before c
150	Canton S	P. rettgeri	O.1	X2min.Inj.out	Max_2min_CO2Before	c	8	0	Max_2min_CO2Before c
151	Canton S	P. rettgeri	O.1	X2min.Inj.out	Max_2min_CO2Before	c	8	0	Max_2min_CO2Before c
152	Canton S	P. rettgeri	O.1	X2min.Inj.out	Max_2min_CO2Before	c	8	0	Max_2min_CO2Before c
153	Canton S	P. rettgeri	O.1	X2min.Inj.out	Max_2min_CO2Before	c	8	0	Max_2min_CO2Before c
157	Canton S	P. rettgeri	O.1	X2min.Inj.15.min	15min_CO2After	a	1	1	15min_CO2After a
158	Canton S	P. rettgeri	O.1	X2min.Inj.15.min	15min_CO2After	a	1	1	15min_CO2After a
159	Canton S	P. rettgeri	O.1	X2min.Inj.15.min	15min_CO2After	a	1	1	15min_CO2After a
163	Canton S	P. rettgeri	O.1	X2min.Inj.15.min	15min_CO2After	a	2	1	15min_CO2After a
164	Canton S	P. rettgeri	O.1	X2min.Inj.15.min	15min_CO2After	a	2	1	15min_CO2After a
165	Canton S	P. rettgeri	O.1	X2min.Inj.15.min	15min_CO2After	a	2	1	15min_CO2After a
166	Canton S	P. rettgeri	O.1	X2min.Inj.15.min	15min_CO2After	a	2	1	15min_CO2After a
167	Canton S	P. rettgeri	O.1	X2min.Inj.15.min	15min_CO2After	a	2	1	15min_CO2After a
169	Canton S	P. rettgeri	O.1	X2min.Inj.15.min	15min_CO2After	a	3	1	15min_CO2After a
170	Canton S	P. rettgeri	O.1	X2min.Inj.15.min	15min_CO2After	a	3	1	15min_CO2After a
173	Canton S	P. rettgeri	O.1	X2min.Inj.15.min	15min_CO2After	a	4	1	15min_CO2After a
174	Canton S	P. rettgeri	O.1	X2min.Inj.15.min	15min_CO2After	a	4	1	15min_CO2After a
176	Canton S	P. rettgeri	O.1	X2min.Inj.15.min	15min_CO2After	a	5	1	15min_CO2After a
177	Canton S	P. rettgeri	O.1	X2min.Inj.15.min	15min_CO2After	a	5	1	15min_CO2After a
178	Canton S	P. rettgeri	O.1	X2min.Inj.15.min	15min_CO2After	a	5	1	15min_CO2After a
181	Canton S	P. rettgeri	O.1	X2min.Inj.15.min	15min_CO2After	a	7	1	15min_CO2After a
182	Canton S	P. rettgeri	O.1	X2min.Inj.15.min	15min_CO2After	a	8	0	15min_CO2After a
183	Canton S	P. rettgeri	O.1	X2min.Inj.15.min	15min_CO2After	a	8	0	15min_CO2After a
184	Canton S	P. rettgeri	O.1	X2min.Inj.15.min	15min_CO2After	a	8	0	15min_CO2After a
185	Canton S	P. rettgeri	O.1	X2min.Inj.15.min	15min_CO2After	a	8	0	15min_CO2After a
186	Canton S	P. rettgeri	O.1	X2min.Inj.15.min	15min_CO2After	a	8	0	15min_CO2After a
187	Canton S	P. rettgeri	O.1	X2min.Inj.15.min	15min_CO2After	a	8	0	15min_CO2After a
188	Canton S	P. rettgeri	O.1	X2min.Inj.15.min	15min_CO2After	a	8	0	15min_CO2After a
189	Canton S	P. rettgeri	O.1	X2min.Inj.15.min	15min_CO2After	a	8	0	15min_CO2After a
190	Canton S	P. rettgeri	O.1	X2min.Inj.15.min	15min_CO2After	a	8	0	15min_CO2After a
191	Canton S	P. rettgeri	O.1	X2min.Inj.15.min	15min_CO2After	a	8	0	15min_CO2After a
192	Canton S	P. rettgeri	O.1	X2min.Inj.15.min	15min_CO2After	a	8	0	15min_CO2After a
193	Canton S	P. rettgeri	O.1	X2min.Inj.15.min	15min_CO2After	a	8	0	15min_CO2After a
194	Canton S	P. rettgeri	O.1	X2min.Inj.15.min	15min_CO2After	a	8	0	15min_CO2After a
195	Canton S	P. rettgeri	O.1	X2min.Inj.15.min	15min_CO2After	a	8	0	15min_CO2After a
196	Canton S	P. rettgeri	O.1	X2min.Inj.15.min	15min_CO2After	a	8	0	15min_CO2After a
197	Canton S	P. rettgeri	O.1	X2min.Inj.15.min	15min_CO2After	a	8	0	15min_CO2After a
198	Canton S	P. rettgeri	O.1	X2min.Inj.15.min	15min_CO2After	a	8	0	15min_CO2After a
199	Canton S	P. rettgeri	O.1	X2min.Inj.15.min	15min_CO2After	a	8	0	15min_CO2After a
200	Canton S	P. rettgeri	O.1	X2min.Inj.15.min	15min_CO2After	a	8	0	15min_CO2After a
201	Canton S	P. rettgeri	O.1	X2min.Inj.15.min	15min_CO2After	a	8	0	15min_CO2After a
202	Canton S	P. rettgeri	O.1	X2min.Inj.15.min	15min_CO2After	a	8	0	15min_CO2After a
203	Canton S	P. rettgeri	O.1	X2min.Inj.15.min	15min_CO2After	a	8	0	15min_CO2After a
204	Canton S	P. rettgeri	O.1	X2min.Inj.15.min	15min_CO2After	a	8	0	15min_CO2After a
205	Canton S	P. rettgeri	O.1	X2min.Inj.15.min	15min_CO2After	a	8	0	15min_CO2After a
209	Canton S	P. rettgeri	O.1	X2min.Inj.15.min	15min_CO2After	b	1	1	15min_CO2After b
210	Canton S	P. rettgeri	O.1	X2min.Inj.15.min	15min_CO2After	b	1	1	15min_CO2After b
211	Canton S	P. rettgeri	O.1	X2min.Inj.15.min	15min_CO2After	b	1	1	15min_CO2After b
212	Canton S	P. rettgeri	O.1	X2min.Inj.15.min	15min_CO2After	b	1	1	15min_CO2After b
215	Canton S	P. rettgeri	O.1	X2min.Inj.15.min	15min_CO2After	b	2	1	15min_CO2After b
216	Canton S	P. rettgeri	O.1	X2min.Inj.15.min	15min_CO2After	b	2	1	15min_CO2After b
221	Canton S	P. rettgeri	O.1	X2min.Inj.15.min	15min_CO2After	b	3	1	15min_CO2After b
222	Canton S	P. rettgeri	O.1	X2min.Inj.15.min	15min_CO2After	b	3	1	15min_CO2After b
225	Canton S	P. rettgeri	O.1	X2min.Inj.15.min	15min_CO2After	b	4	1	15min_CO2After b
228	Canton S	P. rettgeri	O.1	X2min.Inj.15.min	15min_CO2After	b	5	1	15min_CO2After b
229	Canton S	P. rettgeri	O.1	X2min.Inj.15.min	15min_CO2After	b	5	1	15min_CO2After b
231	Canton S	P. rettgeri	O.1	X2min.Inj.15.min	15min_CO2After	b	6	1	15min_CO2After b
234	Canton S	P. rettgeri	O.1	X2min.Inj.15.min	15min_CO2After	b	8	0	15min_CO2After b
235	Canton S	P. rettgeri	O.1	X2min.Inj.15.min	15min_CO2After	b	8	0	15min_CO2After b
236	Canton S	P. rettgeri	O.1	X2min.Inj.15.min	15min_CO2After	b	8	0	15min_CO2After b
237	Canton S	P. rettgeri	O.1	X2min.Inj.15.min	15min_CO2After	b	8	0	15min_CO2After b
238	Canton S	P. rettgeri	O.1	X2min.Inj.15.min	15min_CO2After	b	8	0	15min_CO2After b
239	Canton S	P. rettgeri	O.1	X2min.Inj.15.min	15min_CO2After	b	8	0	15min_CO2After b
240	Canton S	P. rettgeri	O.1	X2min.Inj.15.min	15min_CO2After	b	8	0	15min_CO2After b
241	Canton S	P. rettgeri	O.1	X2min.Inj.15.min	15min_CO2After	b	8	0	15min_CO2After b
242	Canton S	P. rettgeri	O.1	X2min.Inj.15.min	15min_CO2After	b	8	0	15min_CO2After b
243	Canton S	P. rettgeri	O.1	X2min.Inj.15.min	15min_CO2After	b	8	0	15min_CO2After b
244	Canton S	P. rettgeri	O.1	X2min.Inj.15.min	15min_CO2After	b	8	0	15min_CO2After b
245	Canton S	P. rettgeri	O.1	X2min.Inj.15.min	15min_CO2After	b	8	0	15min_CO2After b
246	Canton S	P. rettgeri	O.1	X2min.Inj.15.min	15min_CO2After	b	8	0	15min_CO2After b
247	Canton S	P. rettgeri	O.1	X2min.Inj.15.min	15min_CO2After	b	8	0	15min_CO2After b
248	Canton S	P. rettgeri	O.1	X2min.Inj.15.min	15min_CO2After	b	8	0	15min_CO2After b
249	Canton S	P. rettgeri	O.1	X2min.Inj.15.min	15min_CO2After	b	8	0	15min_CO2After b
250	Canton S	P. rettgeri	O.1	X2min.Inj.15.min	15min_CO2After	b	8	0	15min_CO2After b
251	Canton S	P. rettgeri	O.1	X2min.Inj.15.min	15min_CO2After	b	8	0	15min_CO2After b
252	Canton S	P. rettgeri	O.1	X2min.Inj.15.min	15min_CO2After	b	8	0	15min_CO2After b
253	Canton S	P. rettgeri	O.1	X2min.Inj.15.min	15min_CO2After	b	8	0	15min_CO2After b
254	Canton S	P. rettgeri	O.1	X2min.Inj.15.min	15min_CO2After	b	8	0	15min_CO2After b
255	Canton S	P. rettgeri	O.1	X2min.Inj.15.min	15min_CO2After	b	8	0	15min_CO2After b
256	Canton S	P. rettgeri	O.1	X2min.Inj.15.min	15min_CO2After	b	8	0	15min_CO2After b
257	Canton S	P. rettgeri	O.1	X2min.Inj.15.min	15min_CO2After	b	8	0	15min_CO2After b
258	Canton S	P. rettgeri	O.1	X2min.Inj.15.min	15min_CO2After	b	8	0	15min_CO2After b
259	Canton S	P. rettgeri	O.1	X2min.Inj.15.min	15min_CO2After	b	8	0	15min_CO2After b
261	Canton S	P. rettgeri	O.1	X2min.Inj.15.min	15min_CO2After	c	1	1	15min_CO2After c
262	Canton S	P. rettgeri	O.1	X2min.Inj.15.min	15min_CO2After	c	1	1	15min_CO2After c
263	Canton S	P. rettgeri	O.1	X2min.Inj.15.min	15min_CO2After	c	1	1	15min_CO2After c
267	Canton S	P. rettgeri	O.1	X2min.Inj.15.min	15min_CO2After	c	2	1	15min_CO2After c
268	Canton S	P. rettgeri	O.1	X2min.Inj.15.min	15min_CO2After	c	2	1	15min_CO2After c
269	Canton S	P. rettgeri	O.1	X2min.Inj.15.min	15min_CO2After	c	2	1	15min_CO2After c
270	Canton S	P. rettgeri	O.1	X2min.Inj.15.min	15min_CO2After	c	2	1	15min_CO2After c
273	Canton S	P. rettgeri	O.1	X2min.Inj.15.min	15min_CO2After	c	3	1	15min_CO2After c
274	Canton S	P. rettgeri	O.1	X2min.Inj.15.min	15min_CO2After	c	3	1	15min_CO2After c
275	Canton S	P. rettgeri	O.1	X2min.Inj.15.min	15min_CO2After	c	3	1	15min_CO2After c
277	Canton S	P. rettgeri	O.1	X2min.Inj.15.min	15min_CO2After	c	4	1	15min_CO2After c
278	Canton S	P. rettgeri	O.1	X2min.Inj.15.min	15min_CO2After	c	4	1	15min_CO2After c
279	Canton S	P. rettgeri	O.1	X2min.Inj.15.min	15min_CO2After	c	4	1	15min_CO2After c
280	Canton S	P. rettgeri	O.1	X2min.Inj.15.min	15min_CO2After	c	5	1	15min_CO2After c
281	Canton S	P. rettgeri	O.1	X2min.Inj.15.min	15min_CO2After	c	5	1	15min_CO2After c
283	Canton S	P. rettgeri	O.1	X2min.Inj.15.min	15min_CO2After	c	6	1	15min_CO2After c
285	Canton S	P. rettgeri	O.1	X2min.Inj.15.min	15min_CO2After	c	7	1	15min_CO2After c
286	Canton S	P. rettgeri	O.1	X2min.Inj.15.min	15min_CO2After	c	8	0	15min_CO2After c
287	Canton S	P. rettgeri	O.1	X2min.Inj.15.min	15min_CO2After	c	8	0	15min_CO2After c
288	Canton S	P. rettgeri	O.1	X2min.Inj.15.min	15min_CO2After	c	8	0	15min_CO2After c
289	Canton S	P. rettgeri	O.1	X2min.Inj.15.min	15min_CO2After	c	8	0	15min_CO2After c
290	Canton S	P. rettgeri	O.1	X2min.Inj.15.min	15min_CO2After	c	8	0	15min_CO2After c
291	Canton S	P. rettgeri	O.1	X2min.Inj.15.min	15min_CO2After	c	8	0	15min_CO2After c
292	Canton S	P. rettgeri	O.1	X2min.Inj.15.min	15min_CO2After	c	8	0	15min_CO2After c
293	Canton S	P. rettgeri	O.1	X2min.Inj.15.min	15min_CO2After	c	8	0	15min_CO2After c
294	Canton S	P. rettgeri	O.1	X2min.Inj.15.min	15min_CO2After	c	8	0	15min_CO2After c
295	Canton S	P. rettgeri	O.1	X2min.Inj.15.min	15min_CO2After	c	8	0	15min_CO2After c
296	Canton S	P. rettgeri	O.1	X2min.Inj.15.min	15min_CO2After	c	8	0	15min_CO2After c
297	Canton S	P. rettgeri	O.1	X2min.Inj.15.min	15min_CO2After	c	8	0	15min_CO2After c
298	Canton S	P. rettgeri	O.1	X2min.Inj.15.min	15min_CO2After	c	8	0	15min_CO2After c
299	Canton S	P. rettgeri	O.1	X2min.Inj.15.min	15min_CO2After	c	8	0	15min_CO2After c
300	Canton S	P. rettgeri	O.1	X2min.Inj.15.min	15min_CO2After	c	8	0	15min_CO2After c
301	Canton S	P. rettgeri	O.1	X2min.Inj.15.min	15min_CO2After	c	8	0	15min_CO2After c
302	Canton S	P. rettgeri	O.1	X2min.Inj.15.min	15min_CO2After	c	8	0	15min_CO2After c
303	Canton S	P. rettgeri	O.1	X2min.Inj.15.min	15min_CO2After	c	8	0	15min_CO2After c
304	Canton S	P. rettgeri	O.1	X2min.Inj.15.min	15min_CO2After	c	8	0	15min_CO2After c
305	Canton S	P. rettgeri	O.1	X2min.Inj.15.min	15min_CO2After	c	8	0	15min_CO2After c
306	Canton S	P. rettgeri	O.1	X2min.Inj.15.min	15min_CO2After	c	8	0	15min_CO2After c
307	Canton S	P. rettgeri	O.1	X2min.Inj.15.min	15min_CO2After	c	8	0	15min_CO2After c
308	Canton S	P. rettgeri	O.1	X2min.Inj.15.min	15min_CO2After	c	8	0	15min_CO2After c
309	Canton S	P. rettgeri	O.1	X2min.Inj.15.min	15min_CO2After	c	8	0	15min_CO2After c
310	Canton S	P. rettgeri	O.1	X2min.Inj.15.min	15min_CO2After	c	8	0	15min_CO2After c
313	Canton S	P. rettgeri	O.1	X15min.Inj.out	Min_15min_CO2Before	a	1	1	Min_15min_CO2Before a
314	Canton S	P. rettgeri	O.1	X15min.Inj.out	Min_15min_CO2Before	a	1	1	Min_15min_CO2Before a
315	Canton S	P. rettgeri	O.1	X15min.Inj.out	Min_15min_CO2Before	a	1	1	Min_15min_CO2Before a
316	Canton S	P. rettgeri	O.1	X15min.Inj.out	Min_15min_CO2Before	a	1	1	Min_15min_CO2Before a
319	Canton S	P. rettgeri	O.1	X15min.Inj.out	Min_15min_CO2Before	a	2	1	Min_15min_CO2Before a
320	Canton S	P. rettgeri	O.1	X15min.Inj.out	Min_15min_CO2Before	a	2	1	Min_15min_CO2Before a
325	Canton S	P. rettgeri	O.1	X15min.Inj.out	Min_15min_CO2Before	a	3	1	Min_15min_CO2Before a
326	Canton S	P. rettgeri	O.1	X15min.Inj.out	Min_15min_CO2Before	a	3	1	Min_15min_CO2Before a
327	Canton S	P. rettgeri	O.1	X15min.Inj.out	Min_15min_CO2Before	a	3	1	Min_15min_CO2Before a
329	Canton S	P. rettgeri	O.1	X15min.Inj.out	Min_15min_CO2Before	a	4	1	Min_15min_CO2Before a
330	Canton S	P. rettgeri	O.1	X15min.Inj.out	Min_15min_CO2Before	a	4	1	Min_15min_CO2Before a
331	Canton S	P. rettgeri	O.1	X15min.Inj.out	Min_15min_CO2Before	a	4	1	Min_15min_CO2Before a
332	Canton S	P. rettgeri	O.1	X15min.Inj.out	Min_15min_CO2Before	a	5	1	Min_15min_CO2Before a
337	Canton S	P. rettgeri	O.1	X15min.Inj.out	Min_15min_CO2Before	a	7	1	Min_15min_CO2Before a
338	Canton S	P. rettgeri	O.1	X15min.Inj.out	Min_15min_CO2Before	a	8	0	Min_15min_CO2Before a
339	Canton S	P. rettgeri	O.1	X15min.Inj.out	Min_15min_CO2Before	a	8	0	Min_15min_CO2Before a
340	Canton S	P. rettgeri	O.1	X15min.Inj.out	Min_15min_CO2Before	a	8	0	Min_15min_CO2Before a
341	Canton S	P. rettgeri	O.1	X15min.Inj.out	Min_15min_CO2Before	a	8	0	Min_15min_CO2Before a
342	Canton S	P. rettgeri	O.1	X15min.Inj.out	Min_15min_CO2Before	a	8	0	Min_15min_CO2Before a
343	Canton S	P. rettgeri	O.1	X15min.Inj.out	Min_15min_CO2Before	a	8	0	Min_15min_CO2Before a
344	Canton S	P. rettgeri	O.1	X15min.Inj.out	Min_15min_CO2Before	a	8	0	Min_15min_CO2Before a
345	Canton S	P. rettgeri	O.1	X15min.Inj.out	Min_15min_CO2Before	a	8	0	Min_15min_CO2Before a
346	Canton S	P. rettgeri	O.1	X15min.Inj.out	Min_15min_CO2Before	a	8	0	Min_15min_CO2Before a
347	Canton S	P. rettgeri	O.1	X15min.Inj.out	Min_15min_CO2Before	a	8	0	Min_15min_CO2Before a
348	Canton S	P. rettgeri	O.1	X15min.Inj.out	Min_15min_CO2Before	a	8	0	Min_15min_CO2Before a
349	Canton S	P. rettgeri	O.1	X15min.Inj.out	Min_15min_CO2Before	a	8	0	Min_15min_CO2Before a
350	Canton S	P. rettgeri	O.1	X15min.Inj.out	Min_15min_CO2Before	a	8	0	Min_15min_CO2Before a
351	Canton S	P. rettgeri	O.1	X15min.Inj.out	Min_15min_CO2Before	a	8	0	Min_15min_CO2Before a
352	Canton S	P. rettgeri	O.1	X15min.Inj.out	Min_15min_CO2Before	a	8	0	Min_15min_CO2Before a
353	Canton S	P. rettgeri	O.1	X15min.Inj.out	Min_15min_CO2Before	a	8	0	Min_15min_CO2Before a
354	Canton S	P. rettgeri	O.1	X15min.Inj.out	Min_15min_CO2Before	a	8	0	Min_15min_CO2Before a
355	Canton S	P. rettgeri	O.1	X15min.Inj.out	Min_15min_CO2Before	a	8	0	Min_15min_CO2Before a
356	Canton S	P. rettgeri	O.1	X15min.Inj.out	Min_15min_CO2Before	a	8	0	Min_15min_CO2Before a
357	Canton S	P. rettgeri	O.1	X15min.Inj.out	Min_15min_CO2Before	a	8	0	Min_15min_CO2Before a
358	Canton S	P. rettgeri	O.1	X15min.Inj.out	Min_15min_CO2Before	a	8	0	Min_15min_CO2Before a
359	Canton S	P. rettgeri	O.1	X15min.Inj.out	Min_15min_CO2Before	a	8	0	Min_15min_CO2Before a
360	Canton S	P. rettgeri	O.1	X15min.Inj.out	Min_15min_CO2Before	a	8	0	Min_15min_CO2Before a
361	Canton S	P. rettgeri	O.1	X15min.Inj.out	Min_15min_CO2Before	a	8	0	Min_15min_CO2Before a
362	Canton S	P. rettgeri	O.1	X15min.Inj.out	Min_15min_CO2Before	a	8	0	Min_15min_CO2Before a
363	Canton S	P. rettgeri	O.1	X15min.Inj.out	Min_15min_CO2Before	a	8	0	Min_15min_CO2Before a
365	Canton S	P. rettgeri	O.1	X15min.Inj.out	Min_15min_CO2Before	b	1	1	Min_15min_CO2Before b
366	Canton S	P. rettgeri	O.1	X15min.Inj.out	Min_15min_CO2Before	b	1	1	Min_15min_CO2Before b
367	Canton S	P. rettgeri	O.1	X15min.Inj.out	Min_15min_CO2Before	b	1	1	Min_15min_CO2Before b
368	Canton S	P. rettgeri	O.1	X15min.Inj.out	Min_15min_CO2Before	b	1	1	Min_15min_CO2Before b
369	Canton S	P. rettgeri	O.1	X15min.Inj.out	Min_15min_CO2Before	b	1	1	Min_15min_CO2Before b
370	Canton S	P. rettgeri	O.1	X15min.Inj.out	Min_15min_CO2Before	b	1	1	Min_15min_CO2Before b
371	Canton S	P. rettgeri	O.1	X15min.Inj.out	Min_15min_CO2Before	b	2	1	Min_15min_CO2Before b
372	Canton S	P. rettgeri	O.1	X15min.Inj.out	Min_15min_CO2Before	b	2	1	Min_15min_CO2Before b
377	Canton S	P. rettgeri	O.1	X15min.Inj.out	Min_15min_CO2Before	b	3	1	Min_15min_CO2Before b
378	Canton S	P. rettgeri	O.1	X15min.Inj.out	Min_15min_CO2Before	b	3	1	Min_15min_CO2Before b
379	Canton S	P. rettgeri	O.1	X15min.Inj.out	Min_15min_CO2Before	b	3	1	Min_15min_CO2Before b
380	Canton S	P. rettgeri	O.1	X15min.Inj.out	Min_15min_CO2Before	b	3	1	Min_15min_CO2Before b
381	Canton S	P. rettgeri	O.1	X15min.Inj.out	Min_15min_CO2Before	b	4	1	Min_15min_CO2Before b
382	Canton S	P. rettgeri	O.1	X15min.Inj.out	Min_15min_CO2Before	b	4	1	Min_15min_CO2Before b
384	Canton S	P. rettgeri	O.1	X15min.Inj.out	Min_15min_CO2Before	b	5	1	Min_15min_CO2Before b
387	Canton S	P. rettgeri	O.1	X15min.Inj.out	Min_15min_CO2Before	b	6	1	Min_15min_CO2Before b
390	Canton S	P. rettgeri	O.1	X15min.Inj.out	Min_15min_CO2Before	b	8	0	Min_15min_CO2Before b
391	Canton S	P. rettgeri	O.1	X15min.Inj.out	Min_15min_CO2Before	b	8	0	Min_15min_CO2Before b
392	Canton S	P. rettgeri	O.1	X15min.Inj.out	Min_15min_CO2Before	b	8	0	Min_15min_CO2Before b
393	Canton S	P. rettgeri	O.1	X15min.Inj.out	Min_15min_CO2Before	b	8	0	Min_15min_CO2Before b
394	Canton S	P. rettgeri	O.1	X15min.Inj.out	Min_15min_CO2Before	b	8	0	Min_15min_CO2Before b
395	Canton S	P. rettgeri	O.1	X15min.Inj.out	Min_15min_CO2Before	b	8	0	Min_15min_CO2Before b
396	Canton S	P. rettgeri	O.1	X15min.Inj.out	Min_15min_CO2Before	b	8	0	Min_15min_CO2Before b
397	Canton S	P. rettgeri	O.1	X15min.Inj.out	Min_15min_CO2Before	b	8	0	Min_15min_CO2Before b
398	Canton S	P. rettgeri	O.1	X15min.Inj.out	Min_15min_CO2Before	b	8	0	Min_15min_CO2Before b
399	Canton S	P. rettgeri	O.1	X15min.Inj.out	Min_15min_CO2Before	b	8	0	Min_15min_CO2Before b
400	Canton S	P. rettgeri	O.1	X15min.Inj.out	Min_15min_CO2Before	b	8	0	Min_15min_CO2Before b
401	Canton S	P. rettgeri	O.1	X15min.Inj.out	Min_15min_CO2Before	b	8	0	Min_15min_CO2Before b
402	Canton S	P. rettgeri	O.1	X15min.Inj.out	Min_15min_CO2Before	b	8	0	Min_15min_CO2Before b
403	Canton S	P. rettgeri	O.1	X15min.Inj.out	Min_15min_CO2Before	b	8	0	Min_15min_CO2Before b
404	Canton S	P. rettgeri	O.1	X15min.Inj.out	Min_15min_CO2Before	b	8	0	Min_15min_CO2Before b
405	Canton S	P. rettgeri	O.1	X15min.Inj.out	Min_15min_CO2Before	b	8	0	Min_15min_CO2Before b
406	Canton S	P. rettgeri	O.1	X15min.Inj.out	Min_15min_CO2Before	b	8	0	Min_15min_CO2Before b
407	Canton S	P. rettgeri	O.1	X15min.Inj.out	Min_15min_CO2Before	b	8	0	Min_15min_CO2Before b
408	Canton S	P. rettgeri	O.1	X15min.Inj.out	Min_15min_CO2Before	b	8	0	Min_15min_CO2Before b
409	Canton S	P. rettgeri	O.1	X15min.Inj.out	Min_15min_CO2Before	b	8	0	Min_15min_CO2Before b
410	Canton S	P. rettgeri	O.1	X15min.Inj.out	Min_15min_CO2Before	b	8	0	Min_15min_CO2Before b
411	Canton S	P. rettgeri	O.1	X15min.Inj.out	Min_15min_CO2Before	b	8	0	Min_15min_CO2Before b
412	Canton S	P. rettgeri	O.1	X15min.Inj.out	Min_15min_CO2Before	b	8	0	Min_15min_CO2Before b
413	Canton S	P. rettgeri	O.1	X15min.Inj.out	Min_15min_CO2Before	b	8	0	Min_15min_CO2Before b
417	Canton S	P. rettgeri	O.1	X15min.Inj.out	Min_15min_CO2Before	c	1	1	Min_15min_CO2Before c
418	Canton S	P. rettgeri	O.1	X15min.Inj.out	Min_15min_CO2Before	c	1	1	Min_15min_CO2Before c
419	Canton S	P. rettgeri	O.1	X15min.Inj.out	Min_15min_CO2Before	c	1	1	Min_15min_CO2Before c
423	Canton S	P. rettgeri	O.1	X15min.Inj.out	Min_15min_CO2Before	c	2	1	Min_15min_CO2Before c
424	Canton S	P. rettgeri	O.1	X15min.Inj.out	Min_15min_CO2Before	c	2	1	Min_15min_CO2Before c
425	Canton S	P. rettgeri	O.1	X15min.Inj.out	Min_15min_CO2Before	c	2	1	Min_15min_CO2Before c
429	Canton S	P. rettgeri	O.1	X15min.Inj.out	Min_15min_CO2Before	c	3	1	Min_15min_CO2Before c
430	Canton S	P. rettgeri	O.1	X15min.Inj.out	Min_15min_CO2Before	c	3	1	Min_15min_CO2Before c
431	Canton S	P. rettgeri	O.1	X15min.Inj.out	Min_15min_CO2Before	c	3	1	Min_15min_CO2Before c
433	Canton S	P. rettgeri	O.1	X15min.Inj.out	Min_15min_CO2Before	c	4	1	Min_15min_CO2Before c
434	Canton S	P. rettgeri	O.1	X15min.Inj.out	Min_15min_CO2Before	c	4	1	Min_15min_CO2Before c
435	Canton S	P. rettgeri	O.1	X15min.Inj.out	Min_15min_CO2Before	c	4	1	Min_15min_CO2Before c
436	Canton S	P. rettgeri	O.1	X15min.Inj.out	Min_15min_CO2Before	c	5	1	Min_15min_CO2Before c
437	Canton S	P. rettgeri	O.1	X15min.Inj.out	Min_15min_CO2Before	c	5	1	Min_15min_CO2Before c
438	Canton S	P. rettgeri	O.1	X15min.Inj.out	Min_15min_CO2Before	c	5	1	Min_15min_CO2Before c
441	Canton S	P. rettgeri	O.1	X15min.Inj.out	Min_15min_CO2Before	c	7	1	Min_15min_CO2Before c
442	Canton S	P. rettgeri	O.1	X15min.Inj.out	Min_15min_CO2Before	c	8	0	Min_15min_CO2Before c
443	Canton S	P. rettgeri	O.1	X15min.Inj.out	Min_15min_CO2Before	c	8	0	Min_15min_CO2Before c
444	Canton S	P. rettgeri	O.1	X15min.Inj.out	Min_15min_CO2Before	c	8	0	Min_15min_CO2Before c
445	Canton S	P. rettgeri	O.1	X15min.Inj.out	Min_15min_CO2Before	c	8	0	Min_15min_CO2Before c
446	Canton S	P. rettgeri	O.1	X15min.Inj.out	Min_15min_CO2Before	c	8	0	Min_15min_CO2Before c
447	Canton S	P. rettgeri	O.1	X15min.Inj.out	Min_15min_CO2Before	c	8	0	Min_15min_CO2Before c
448	Canton S	P. rettgeri	O.1	X15min.Inj.out	Min_15min_CO2Before	c	8	0	Min_15min_CO2Before c
449	Canton S	P. rettgeri	O.1	X15min.Inj.out	Min_15min_CO2Before	c	8	0	Min_15min_CO2Before c
450	Canton S	P. rettgeri	O.1	X15min.Inj.out	Min_15min_CO2Before	c	8	0	Min_15min_CO2Before c
451	Canton S	P. rettgeri	O.1	X15min.Inj.out	Min_15min_CO2Before	c	8	0	Min_15min_CO2Before c
452	Canton S	P. rettgeri	O.1	X15min.Inj.out	Min_15min_CO2Before	c	8	0	Min_15min_CO2Before c
453	Canton S	P. rettgeri	O.1	X15min.Inj.out	Min_15min_CO2Before	c	8	0	Min_15min_CO2Before c
454	Canton S	P. rettgeri	O.1	X15min.Inj.out	Min_15min_CO2Before	c	8	0	Min_15min_CO2Before c
455	Canton S	P. rettgeri	O.1	X15min.Inj.out	Min_15min_CO2Before	c	8	0	Min_15min_CO2Before c
456	Canton S	P. rettgeri	O.1	X15min.Inj.out	Min_15min_CO2Before	c	8	0	Min_15min_CO2Before c
457	Canton S	P. rettgeri	O.1	X15min.Inj.out	Min_15min_CO2Before	c	8	0	Min_15min_CO2Before c
458	Canton S	P. rettgeri	O.1	X15min.Inj.out	Min_15min_CO2Before	c	8	0	Min_15min_CO2Before c
459	Canton S	P. rettgeri	O.1	X15min.Inj.out	Min_15min_CO2Before	c	8	0	Min_15min_CO2Before c
460	Canton S	P. rettgeri	O.1	X15min.Inj.out	Min_15min_CO2Before	c	8	0	Min_15min_CO2Before c
461	Canton S	P. rettgeri	O.1	X15min.Inj.out	Min_15min_CO2Before	c	8	0	Min_15min_CO2Before c
462	Canton S	P. rettgeri	O.1	X15min.Inj.out	Min_15min_CO2Before	c	8	0	Min_15min_CO2Before c
463	Canton S	P. rettgeri	O.1	X15min.Inj.out	Min_15min_CO2Before	c	8	0	Min_15min_CO2Before c
464	Canton S	P. rettgeri	O.1	X15min.Inj.out	Min_15min_CO2Before	c	8	0	Min_15min_CO2Before c
465	Canton S	P. rettgeri	O.1	X15min.Inj.out	Min_15min_CO2Before	c	8	0	Min_15min_CO2Before c
