# Supplementary material for: Stochastic variation in the initial phase of bacterial infection predicts the probability of survival in D. melanogaster
Source: eLife. 2017 Oct 12;6:e28298. doi: 10.7554/eLife.28298 (PMC5703640; doi:10.7554/eLife.28298)
Supplement: Figure 1—source data 3. [file elife-28298-fig1-data3.csv]

Line	Sex	Treatment	Dose	Time_post_injection	Experiment	cfu_per_mL_log10	cfu_per_ml_log2	Bacteria.per.fly_log2
CS	M	P. rettgeri	0,5	7d	DoseVSSPBL	5,131672119	17,04704579	15,04704579
CS	M	P. rettgeri	0,7	7d	DoseVSSPBL	5,176091259	17,19460298	15,19460298
CS	M	P. rettgeri	1	7d	DoseVSSPBL	5,665111737	18,81909384	16,81909384
CS	M	P. rettgeri	0,1	7d	DoseVSSPBL	6,096910013	20,25349666	18,25349666
CS	M	P. rettgeri	0,1	7d	DoseVSSPBL	5,394305724	17,91949574	15,91949574
CS	M	P. rettgeri	0,3	7d	DoseVSSPBL	5,207805672	17,29995598	15,29995598
CS	M	P. rettgeri	0,5	7d	DoseVSSPBL	5,458637849	18,13320243	16,13320243
CS	M	P. rettgeri	0,7	7d	DoseVSSPBL	NA	NA	NA
CS	M	P. rettgeri	0,7	7d	DoseVSSPBL	5,291886616	17,57926683	15,57926683
CS	M	P. rettgeri	1	7d	DoseVSSPBL	5,860338007	19,46762147	17,46762147
CS	M	P. rettgeri	0,1	7d	DoseVSSPBL	6,122215878	20,33756093	18,33756093
CS	M	P. rettgeri	0,1	7d	DoseVSSPBL	4,228634739	14,04722054	12,04722054
CS	M	P. rettgeri	0,3	7d	DoseVSSPBL	5,429348473	18,03590523	16,03590523
CS	M	P. rettgeri	0,5	7d	DoseVSSPBL	5,237836855	17,39971741	15,39971741
CS	M	P. rettgeri	0,7	7d	DoseVSSPBL	5,49773571	18,26308271	16,26308271
CS	M	P. rettgeri	0,7	7d	DoseVSSPBL	NA	NA	NA
CS	M	P. rettgeri	1	7d	DoseVSSPBL	NA	NA	NA
CS	M	P. rettgeri	0,1	7d	DoseVSSPBL	5,359021943	17,80228555	15,80228555
CS	M	P. rettgeri	0,1	7d	DoseVSSPBL	4,990856621	16,57926683	14,57926683
CS	M	P. rettgeri	0,3	7d	DoseVSSPBL	5,138302698	17,06907209	15,06907209
CS	M	P. rettgeri	0,5	7d	DoseVSSPBL	5,059121452	16,80603769	14,80603769
CS	M	P. rettgeri	0,7	7d	DoseVSSPBL	5,837272703	19,39100019	17,39100019
CS	M	P. rettgeri	0,7	7d	DoseVSSPBL	5,929418926	19,69710332	17,69710332
CS	M	P. rettgeri	1	7d	DoseVSSPBL	5,77815125	19,19460298	17,19460298
CS	M	P. rettgeri	0,1	7d	DoseVSSPBL	5,193820026	17,25349666	15,25349666
CS	M	P. rettgeri	0,3	7d	DoseVSSPBL	5,829303773	19,36452798	17,36452798
CS	M	P. rettgeri	0,3	7d	DoseVSSPBL	5,131672119	17,04704579	15,04704579
CS	M	P. rettgeri	0,5	7d	DoseVSSPBL	4,981516594	16,54823993	14,54823993
CS	M	P. rettgeri	0,7	7d	DoseVSSPBL	5,371837206	17,84485694	15,84485694
CS	M	P. rettgeri	1	7d	DoseVSSPBL	NA	NA	NA
CS	M	P. rettgeri	1	7d	DoseVSSPBL	5,67669361	18,85756799	16,85756799
CS	M	P. rettgeri	0,1	7d	DoseVSSPBL	5,471047107	18,17442509	16,17442509
CS	M	P. rettgeri	0,3	7d	DoseVSSPBL	5,111150452	16,97887428	14,97887428
CS	M	P. rettgeri	0,3	7d	DoseVSSPBL	5,051152522	16,77956548	14,77956548
CS	M	P. rettgeri	0,5	7d	DoseVSSPBL	5,331595987	17,7111785	15,7111785
CS	M	P. rettgeri	0,7	7d	DoseVSSPBL	5,394305724	17,91949574	15,91949574
CS	M	P. rettgeri	1	7d	DoseVSSPBL	5,539613703	18,40219839	16,40219839
CS	M	P. rettgeri	1	7d	DoseVSSPBL	5,653212514	18,77956548	16,77956548
CS	M	P. rettgeri	0,1	7d	DoseVSSPBL	5,017728767	16,66853416	14,66853416
CS	M	P. rettgeri	0,3	7d	DoseVSSPBL	6	19,93156857	17,93156857
CS	M	P. rettgeri	0,3	7d	DoseVSSPBL	5,243038049	17,4169954	15,4169954
CS	M	P. rettgeri	0,5	7d	DoseVSSPBL	5,352182518	17,77956548	15,77956548
CS	M	P. rettgeri	0,7	7d	DoseVSSPBL	5,309984838	17,63938782	15,63938782
CS	M	P. rettgeri	1	7d	DoseVSSPBL	5,889301703	19,56383678	17,56383678
CS	M	P. rettgeri	1	7d	DoseVSSPBL	NA	NA	NA
CS	M	P. rettgeri	0,1	7d	DoseVSSPBL	5,096910013	16,93156857	14,93156857
CS	M	P. rettgeri	0,3	7d	DoseVSSPBL	5,243038049	17,4169954	15,4169954
CS	M	P. rettgeri	0,5	7d	DoseVSSPBL	5,559308011	18,46762147	16,46762147
CS	M	P. rettgeri	0,5	7d	DoseVSSPBL	5,750122527	19,10149357	17,10149357
CS	M	P. rettgeri	0,7	7d	DoseVSSPBL	NA	NA	NA
CS	M	P. rettgeri	1	7d	DoseVSSPBL	5,821185883	19,33756093	17,33756093
CS	M	P. rettgeri	0	7d	DoseVSSPBL	NA	NA	NA
CS	M	P. rettgeri	0,1	7d	DoseVSSPBL	NA	NA	NA
CS	M	P. rettgeri	0,3	7d	DoseVSSPBL	5,48734042	18,22855031	16,22855031
CS	M	P. rettgeri	0,5	7d	DoseVSSPBL	5,860338007	19,46762147	17,46762147
CS	M	P. rettgeri	0,5	7d	DoseVSSPBL	5,574031268	18,51653107	16,51653107
