# Supplementary material for: Stochastic variation in the initial phase of bacterial infection predicts the probability of survival in D. melanogaster
Source: eLife. 2017 Oct 12;6:e28298. doi: 10.7554/eLife.28298 (PMC5703640; doi:10.7554/eLife.28298)
Supplement: Figure 2—source data 1. [file elife-28298-fig2-data1.csv]

ID	Line	Type	Sex	Treatment	Dose	Day.of.injection	Bacteria.per.fly	log2b
1	PPO	Melanisation	M	Prett	2	14-nov	NA	NA
2	PPO	Melanisation	M	Prett	2	14-nov	28500000	24,76445858
3	PPO	Melanisation	M	Prett	2	14-nov	18800000	24,16422933
4	PPO	Melanisation	M	Prett	2	14-nov	18700000	24,15653493
5	PPO	Melanisation	M	Prett	2	14-nov	22300000	24,41054037
6	PPO	Melanisation	M	Prett	2	14-nov	20300000	24,27497639
7	PPO	Melanisation	M	Prett	2	14-nov	20700000	24,30312743
8	PPO	Melanisation	M	Prett	2	14-nov	22200000	24,40405634
9	PPO	Melanisation	M	Prett	2	14-nov	20100000	24,26069217
10	PPO	Melanisation	M	Prett	2	14-nov	18900000	24,1718829
11	PPO	Melanisation	M	Prett	2	14-nov	2,30E+07	24,45513053
12	PPO	Melanisation	M	Prett	2	14-nov	83800000	26,32044691
13	PPO	Melanisation	M	Prett	2	14-nov	15200000	23,85756799
14	PPO	Melanisation	M	Prett	2	14-nov	21600000	24,36452798
15	PPO	Melanisation	M	Prett	2	14-nov	2,20E+07	24,39100019
16	PPO	Melanisation	M	Prett	2	14-nov	20600000	24,296141
17	PPO	Melanisation	M	Prett	2	14-nov	19400000	24,20955332
19	CS	Wildtype	M	Prett	2	14-nov	12300000	23,55215498
20	CS	Wildtype	M	Prett	2	14-nov	11600000	23,46762147
21	CS	Wildtype	M	Prett	2	14-nov	13800000	23,71816493
22	CS	Wildtype	M	Prett	2	14-nov	12500000	23,57542476
23	Relish	IMD	M	Prett	2	14-nov	2,50E+07	24,57542476
24	PGRP	IMD	M	Prett	2	14-nov	13100000	23,64306348
25	w1118	Wildtype	M	Prett	2	14-nov	12600000	23,5869204
26	w1118	Wildtype	M	Prett	2	14-nov	13700000	23,70767256
27	PPO	Melanisation	M	Prett	2	14-nov	15800000	23,91342122
28	PPO	Melanisation	M	Prett	2	14-nov	23700000	24,49838372
30	PPO	Melanisation	M	Prett	2	14-nov	17900000	24,09345625
31	PGRP	IMD	M	Prett	2	14-nov	10700000	23,35110746
32	PGRP	IMD	M	Prett	2	14-nov	12400000	23,56383678
33	PGRP	IMD	M	Prett	2	14-nov	13500000	23,68645607
34	PGRP	IMD	M	Prett	2	14-nov	1,30E+07	23,63200829
35	PGRP	IMD	M	Prett	2	14-nov	12500000	23,57542476
36	Relish	IMD	M	Prett	2	14-nov	5,20E+07	25,63200829
37	Relish	IMD	M	Prett	2	14-nov	15900000	23,92252343
38	CS	Wildtype	M	Prett	2	14-nov	7800000	22,89504269
39	CS	Wildtype	M	Prett	2	14-nov	1,90E+07	24,17949608
40	spz	TOLL	M	Prett	2	14-nov	28100000	24,74406679
41	spz	TOLL	M	Prett	2	14-nov	1,90E+07	24,17949608
42	w1118	Wildtype	M	Prett	2	14-nov	1,10E+07	23,39100019
43	PGRP	IMD	M	Prett	2	14-nov	1,20E+07	23,51653107
44	PGRP	IMD	M	Prett	2	14-nov	16700000	23,99334477
45	PGRP	IMD	M	Prett	2	14-nov	11600000	23,46762147
46	PPO	Melanisation	M	Prett	2	14-nov	26400000	24,65403459
47	PPO	Melanisation	M	Prett	2	14-nov	18100000	24,10948636
48	PPO	Melanisation	M	Prett	2	14-nov	2,40E+07	24,51653107
49	PPO	Melanisation	M	Prett	2	14-nov	22700000	24,43618896
50	Relish	IMD	M	Prett	2	14-nov	25900000	24,62644876
51	Relish	IMD	M	Prett	2	14-nov	31400000	24,90426122
52	CS	Wildtype	M	Prett	2	14-nov	20100000	24,26069217
53	CS	Wildtype	M	Prett	2	14-nov	1,90E+07	24,17949608
54	CS	Wildtype	M	Prett	2	14-nov	28100000	24,74406679
55	ORB	Wildtype	M	Prett	2	14-nov	19400000	24,20955332
56	ORB	Wildtype	M	Prett	2	14-nov	22800000	24,44253049
57	spz	TOLL	M	Prett	2	14-nov	1,30E+07	23,63200829
59	w1118	Wildtype	M	Prett	2	14-nov	18200000	24,11743511
60	w1118	Wildtype	M	Prett	2	14-nov	16100000	23,94055735
61	w1118	Wildtype	M	Prett	2	14-nov	8200000	22,96719248
62	w1118	Wildtype	M	Prett	2	14-nov	2,60E+07	24,63200829
63	w1118	Wildtype	M	Prett	2	14-nov	11500000	23,45513053
64	PGRP	IMD	M	Prett	2	14-nov	24200000	24,52850371
65	PGRP	IMD	M	Prett	2	14-nov	25300000	24,59263405
66	w1118	Wildtype	M	Prett	2	14-nov	2,10E+07	24,32388599
67	w1118	Wildtype	M	Prett	2	14-nov	2,10E+07	24,32388599
68	w1118	Wildtype	M	Prett	2	14-nov	17600000	24,06907209
69	w1118	Wildtype	M	Prett	2	14-nov	14300000	23,76951181
70	w1118	Wildtype	M	Prett	2	14-nov	14400000	23,77956548
71	w1118	Wildtype	M	Prett	2	14-nov	19200000	24,19460298
72	w1118	Wildtype	M	Prett	2	14-nov	13800000	23,71816493
73	w1118	Wildtype	M	Prett	2	14-nov	9800000	23,22435032
74	w1118	Wildtype	M	Prett	2	14-nov	12600000	23,5869204
75	CS	Wildtype	M	Prett	2	14-nov	12600000	23,5869204
76	CS	Wildtype	M	Prett	2	14-nov	9600000	23,19460298
77	bax	Phago	M	Prett	2	14-nov	5600000	22,4169954
78	bax	Phago	M	Prett	2	14-nov	25300000	24,59263405
79	bax	Phago	M	Prett	2	14-nov	31700000	24,9179795
80	Relish	IMD	M	Prett	2	14-nov	28200000	24,74919183
81	PGRP	IMD	M	Prett	2	14-nov	20100000	24,26069217
82	PGRP	IMD	M	Prett	2	14-nov	22800000	24,44253049
83	PGRP	IMD	M	Prett	2	14-nov	31900000	24,92705309
84	PGRP	IMD	M	Prett	2	14-nov	3,00E+07	24,83845916
85	w1118	Wildtype	M	Prett	2	14-nov	14700000	23,80931282
86	w1118	Wildtype	M	Prett	2	14-nov	12300000	23,55215498
87	w1118	Wildtype	M	Prett	2	14-nov	13800000	23,71816493
88	w1118	Wildtype	M	Prett	2	14-nov	39700000	25,24263567
89	w1118	Wildtype	M	Prett	2	14-nov	14400000	23,77956548
90	w1118	Wildtype	M	Prett	2	14-nov	13400000	23,67572966
91	w1118	Wildtype	M	Prett	2	14-nov	2,20E+07	24,39100019
92	w1118	Wildtype	M	Prett	2	14-nov	20300000	24,27497639
94	CS	Wildtype	M	Prett	2	14-nov	19700000	24,23169229
95	CS	Wildtype	M	Prett	2	14-nov	19800000	24,23899709
96	Relish	IMD	M	Prett	2	14-nov	25300000	24,59263405
97	Relish	IMD	M	Prett	2	14-nov	28800000	24,77956548
99	Relish	IMD	M	Prett	2	14-nov	27500000	24,71292828
100	Relish	IMD	M	Prett	2	14-nov	29400000	24,80931282
101	w1118	Wildtype	M	Prett	2	14-nov	1,80E+07	24,10149357
102	w1118	Wildtype	M	Prett	2	14-nov	8600000	23,03590523
103	w1118	Wildtype	M	Prett	2	14-nov	32500000	24,95393638
104	w1118	Wildtype	M	Prett	2	14-nov	9700000	23,20955332
105	w1118	Wildtype	M	Prett	2	14-nov	10100000	23,26785196
106	w1118	Wildtype	M	Prett	2	14-nov	16900000	24,01051991
107	PGRP	IMD	M	Prett	2	14-nov	28500000	24,76445858
108	PGRP	IMD	M	Prett	2	14-nov	21100000	24,33073966
109	PGRP	IMD	M	Prett	2	14-nov	21500000	24,35783332
110	spz	TOLL	M	Prett	2	14-nov	22300000	24,41054037
111	ORB	Wildtype	M	Prett	2	14-nov	10100000	23,26785196
112	ORB	Wildtype	M	Prett	2	14-nov	7100000	22,75938759
113	ORB	Wildtype	M	Prett	2	14-nov	9200000	23,13320243
114	CS	Wildtype	M	Prett	2	14-nov	16100000	23,94055735
115	CS	Wildtype	M	Prett	2	14-nov	23200000	24,46762147
116	CS	Wildtype	M	Prett	2	14-nov	20200000	24,26785196
117	Relish	IMD	M	Prett	2	14-nov	19800000	24,23899709
118	Relish	IMD	M	Prett	2	14-nov	21700000	24,37119171
119	Relish	IMD	M	Prett	2	14-nov	21600000	24,36452798
120	Relish	IMD	M	Prett	2	14-nov	30300000	24,85281446
121	Relish	IMD	M	Prett	2	14-nov	14800000	23,81909384
122	Relish	IMD	M	Prett	2	14-nov	2,50E+07	24,57542476
123	Relish	IMD	M	Prett	2	14-nov	23200000	24,46762147
124	Relish	IMD	M	Prett	2	14-nov	22100000	24,39754303
125	Relish	IMD	M	Prett	2	14-nov	27800000	24,72858155
126	Relish	IMD	M	Prett	2	14-nov	18600000	24,14879929
127	Relish	IMD	M	Prett	2	14-nov	26500000	24,65948902
128	Relish	IMD	M	Prett	2	14-nov	24400000	24,54037781
129	bax	Phago	M	Prett	2	14-nov	97500000	26,53889888
130	PGRP	IMD	M	Prett	2	14-nov	24600000	24,55215498
131	PGRP	IMD	M	Prett	2	14-nov	17400000	24,05258397
132	PGRP	IMD	M	Prett	2	14-nov	20600000	24,296141
133	PGRP	IMD	M	Prett	2	14-nov	23900000	24,51050728
134	Relish	IMD	M	Prett	2	14-nov	22200000	24,40405634
135	Relish	IMD	M	Prett	2	14-nov	21700000	24,37119171
136	Relish	IMD	M	Prett	2	14-nov	5,80E+07	25,78954956
137	Relish	IMD	M	Prett	2	14-nov	25700000	24,61526502
138	ORB	Wildtype	M	Prett	2	14-nov	1,00E+07	23,25349666
139	ORB	Wildtype	M	Prett	2	14-nov	25400000	24,59832516
140	CS	Wildtype	M	Prett	2	14-nov	20800000	24,31008019
141	Relish	IMD	M	Prett	2	14-nov	2,20E+07	24,39100019
142	Relish	IMD	M	Prett	2	14-nov	23700000	24,49838372
143	Relish	IMD	M	Prett	2	14-nov	23300000	24,47382662
144	Relish	IMD	M	Prett	2	14-nov	31900000	24,92705309
145	Relish	IMD	M	Prett	2	14-nov	2,40E+07	24,51653107
146	Relish	IMD	M	Prett	2	14-nov	21600000	24,36452798
147	PGRP	IMD	M	Prett	2	14-nov	20100000	24,26069217
148	bax	Phago	M	Prett	2	14-nov	27900000	24,73376179
149	bax	Phago	M	Prett	2	14-nov	1,60E+07	23,93156857
150	CS	Wildtype	M	Prett	2	14-nov	25300000	24,59263405
151	CS	Wildtype	M	Prett	2	14-nov	1,90E+07	24,17949608
153	PGRP	IMD	M	Prett	2	14-nov	2,70E+07	24,68645607
154	PGRP	IMD	M	Prett	2	14-nov	26800000	24,67572966
155	PGRP	IMD	M	Prett	2	14-nov	21500000	24,35783332
156	ORB	Wildtype	M	Prett	2	14-nov	15900000	23,92252343
157	ORB	Wildtype	M	Prett	2	14-nov	17800000	24,08537391
158	CS	Wildtype	M	Prett	2	14-nov	55500000	25,72598444
159	CS	Wildtype	M	Prett	2	14-nov	32700000	24,9627873
160	spz	TOLL	M	Prett	2	14-nov	21800000	24,3778248
170	spz	TOLL	M	Prett	2	14-nov	22900000	24,44884426
171	spz	TOLL	M	Prett	2	14-nov	28300000	24,75429872
172	spz	TOLL	M	Prett	2	14-nov	17500000	24,06085159
173	spz	TOLL	M	Prett	2	14-nov	21400000	24,35110746
174	spz	TOLL	M	Prett	2	14-nov	21600000	24,36452798
175	ORB	Wildtype	M	Prett	2	14-nov	20600000	24,296141
176	ORB	Wildtype	M	Prett	2	14-nov	25100000	24,58118403
177	ORB	Wildtype	M	Prett	2	14-nov	32200000	24,94055735
178	bax	Phago	M	Prett	2	14-nov	24500000	24,54627841
179	bax	Phago	M	Prett	2	14-nov	24700000	24,55800771
180	CS	Wildtype	M	Prett	2	14-nov	23400000	24,48000519
181	ORB	Wildtype	M	Prett	2	14-nov	16700000	23,99334477
182	spz	TOLL	M	Prett	2	14-nov	18100000	24,10948636
183	spz	TOLL	M	Prett	2	14-nov	14300000	23,76951181
184	spz	TOLL	M	Prett	2	14-nov	1,50E+07	23,83845916
185	spz	TOLL	M	Prett	2	14-nov	14900000	23,82880899
186	spz	TOLL	M	Prett	2	14-nov	22100000	24,39754303
187	spz	TOLL	M	Prett	2	14-nov	11500000	23,45513053
188	CS	Wildtype	M	Prett	2	14-nov	2,80E+07	24,73892349
189	ORB	Wildtype	M	Prett	2	14-nov	17700000	24,07724602
190	CS	Wildtype	M	Prett	2	14-nov	32300000	24,94503083
191	CS	Wildtype	M	Prett	2	14-nov	23800000	24,50445824
192	ORB	Wildtype	M	Prett	2	14-nov	28200000	24,74919183
194	ORB	Wildtype	M	Prett	2	14-nov	20200000	24,26785196
195	ORB	Wildtype	M	Prett	2	14-nov	20200000	24,26785196
197	ORB	Wildtype	M	Prett	2	14-nov	22600000	24,42981944
