# Supplementary material for: Stochastic variation in the initial phase of bacterial infection predicts the probability of survival in D. melanogaster
Source: eLife. 2017 Oct 12;6:e28298. doi: 10.7554/eLife.28298 (PMC5703640; doi:10.7554/eLife.28298)
Supplement: Figure 2—source data 2. [file elife-28298-fig2-data2.csv]

ID	Line	Treatment	Dose	Sex	Day.of.injection	hour.of.injection	Day.of.death	hour.of.death	Time.to.death.in.hours	Time_to_death_rounded	censor	Time.to.death	group
1	OR	P.rett	0.01	M	14-May	11H30	14-May	23H30	12	12	NA	0,5	0.01_M
2	OR	P.rett	0.01	M	14-May	11H30	14-May	23H30	12	12	NA	0,5	0.01_M
3	OR	P.rett	0.01	M	14-May	11H30	14-May	23H30	12	12	NA	0,5	0.01_M
4	OR	P.rett	0.01	M	14-May	11H30	14-May	23H30	12	12	NA	0,5	0.01_M
5	OR	P.rett	0.01	M	14-May	11H30	14-May	23H30	12	12	NA	0,5	0.01_M
6	OR	P.rett	0.01	M	14-May	11H30	14-May	23H30	12	12	NA	0,5	0.01_M
7	OR	P.rett	0.01	M	14-May	11H30	14-May	23H30	12	12	NA	0,5	0.01_M
8	OR	P.rett	0.01	M	14-May	11H30	14-May	23H30	12	12	NA	0,5	0.01_M
9	OR	P.rett	0.01	M	14-May	11H30	14-May	23H30	12	12	NA	0,5	0.01_M
10	OR	P.rett	0.01	M	14-May	11H30	14-May	23H30	12	12	NA	0,5	0.01_M
11	OR	P.rett	0.01	M	14-May	11H30	14-May	23H30	12	12	NA	0,5	0.01_M
12	OR	P.rett	0.01	M	14-May	11H30	14-May	23H30	12	12	NA	0,5	0.01_M
13	OR	P.rett	0.01	M	14-May	11H30	14-May	23H30	12	12	NA	0,5	0.01_M
14	OR	P.rett	0.01	M	14-May	11H30	14-May	23H30	12	12	NA	0,5	0.01_M
15	OR	P.rett	0.01	M	14-May	11H30	14-May	23H30	12	12	NA	0,5	0.01_M
151	OR	P.rett	0.01	M	14-May	11H	15-May	before 8h	21	21	1	0,875	0.01_M
152	OR	P.rett	0.01	M	14-May	11H	15-May	before 8h	21	21	1	0,875	0.01_M
153	OR	P.rett	0.01	M	14-May	11H	15-May	before 8h	21	21	1	0,875	0.01_M
154	OR	P.rett	0.01	M	14-May	11H	15-May	before 8h	21	21	1	0,875	0.01_M
326	OR	P.rett	0.01	M	14-May	11	15-May	9h	22	22	1	0,916666667	0.01_M
327	OR	P.rett	0.01	M	14-May	11	15-May	9h	22	22	1	0,916666667	0.01_M
328	OR	P.rett	0.01	M	14-May	11	15-May	9h	22	22	1	0,916666667	0.01_M
329	OR	P.rett	0.01	M	14-May	11	15-May	9h	22	22	1	0,916666667	0.01_M
366	OR	P.rett	0.01	M	14-May	11	15-May	11H	24	24	1	1	0.01_M
367	OR	P.rett	0.01	M	14-May	11	15-May	11H	24	24	1	1	0.01_M
439	OR	P.rett	0.01	M	14-May	11	15-May	16h	29	29	1	1,208333333	0.01_M
488	OR	P.rett	0.01	M	14-May	11	15-May	22h	35	35	1	1,458333333	0.01_M
496	OR	P.rett	0.01	M	14-May	11	16-May	00h	36	36	1	1,5	0.01_M
503	OR	P.rett	0.01	M	14-May	11	16-May	4h	41	41	1	1,708333333	0.01_M
516	OR	P.rett	0.01	M	14-May	11	16-May	11h30	48,5	49	1	2,020833333	0.01_M
522	OR	P.rett	0.01	M	14-May	11	16-May	18h	55	55	1	2,291666667	0.01_M
527	OR	P.rett	0.01	M	14-May	11	17-May	11h	72	72	1	3	0.01_M
528	OR	P.rett	0.01	M	14-May	11	18-May	10h	95	95	1	3,958333333	0.01_M
537	OR	P.rett	0.01	M	14-May	11	20-May	9h	142	142	1	5,916666667	0.01_M
538	OR	P.rett	0.01	M	14-May	11	20-May	9h	142	142	1	5,916666667	0.01_M
549	OR	P.rett	0.01	M	14-May	11	20-May	20h	153	153	1	6,375	0.01_M
544	OR	P.rett	0.01	M	14-May	11	21-May	9h	166	166	1	6,916666667	0.01_M
545	OR	P.rett	0.01	M	14-May	11	21-May	9h	166	166	1	6,916666667	0.01_M
550	OR	P.rett	0.01	M	14-May	11	22-May	13h	194	194	1	8,083333333	0.01_M
555	OR	P.rett	0.01	M	14-May	11	24-May	9h	238	238	1	9,916666667	0.01_M
611	OR	P.rett	0.01	M	14-May	11	24-May	9h	238	238	0	9,916666667	0.01_M
612	OR	P.rett	0.01	M	14-May	11	24-May	9h	238	238	0	9,916666667	0.01_M
613	OR	P.rett	0.01	M	14-May	11	24-May	9h	238	238	0	9,916666667	0.01_M
614	OR	P.rett	0.01	M	14-May	11	24-May	9h	238	238	0	9,916666667	0.01_M
615	OR	P.rett	0.01	M	14-May	11	24-May	9h	238	238	0	9,916666667	0.01_M
616	OR	P.rett	0.01	M	14-May	11	24-May	9h	238	238	0	9,916666667	0.01_M
617	OR	P.rett	0.01	M	14-May	11	24-May	9h	238	238	0	9,916666667	0.01_M
618	OR	P.rett	0.01	M	14-May	11	24-May	9h	238	238	0	9,916666667	0.01_M
619	OR	P.rett	0.01	M	14-May	11	24-May	9h	238	238	0	9,916666667	0.01_M
620	OR	P.rett	0.01	M	14-May	11	24-May	9h	238	238	0	9,916666667	0.01_M
621	OR	P.rett	0.01	M	14-May	11	24-May	9h	238	238	0	9,916666667	0.01_M
622	OR	P.rett	0.01	M	14-May	11	24-May	9h	238	238	0	9,916666667	0.01_M
623	OR	P.rett	0.01	M	14-May	11	24-May	9h	238	238	0	9,916666667	0.01_M
624	OR	P.rett	0.01	M	14-May	11	24-May	9h	238	238	0	9,916666667	0.01_M
625	OR	P.rett	0.01	M	14-May	11	24-May	9h	238	238	0	9,916666667	0.01_M
626	OR	P.rett	0.01	M	14-May	11	24-May	9h	238	238	0	9,916666667	0.01_M
627	OR	P.rett	0.01	M	14-May	11	24-May	9h	238	238	0	9,916666667	0.01_M
628	OR	P.rett	0.01	M	14-May	11	24-May	9h	238	238	0	9,916666667	0.01_M
629	OR	P.rett	0.01	M	14-May	11	24-May	9h	238	238	0	9,916666667	0.01_M
630	OR	P.rett	0.01	M	14-May	11	24-May	9h	238	238	0	9,916666667	0.01_M
631	OR	P.rett	0.01	M	14-May	11	24-May	9h	238	238	0	9,916666667	0.01_M
632	OR	P.rett	0.01	M	14-May	11	24-May	9h	238	238	0	9,916666667	0.01_M
32	OR	P.rett	0.1	M	14-May	19H	15-May	7H00	12	12	NA	0,5	0.1_M
33	OR	P.rett	0.1	M	14-May	19H	15-May	7H00	12	12	NA	0,5	0.1_M
34	OR	P.rett	0.1	M	14-May	19H	15-May	7H00	12	12	NA	0,5	0.1_M
35	OR	P.rett	0.1	M	14-May	19H	15-May	7H00	12	12	NA	0,5	0.1_M
36	OR	P.rett	0.1	M	14-May	19H	15-May	7H00	12	12	NA	0,5	0.1_M
37	OR	P.rett	0.1	M	14-May	19H	15-May	7H00	12	12	NA	0,5	0.1_M
38	OR	P.rett	0.1	M	14-May	19H	15-May	7H00	12	12	NA	0,5	0.1_M
39	OR	P.rett	0.1	M	14-May	19H	15-May	7H00	12	12	NA	0,5	0.1_M
40	OR	P.rett	0.1	M	14-May	19H	15-May	7H00	12	12	NA	0,5	0.1_M
41	OR	P.rett	0.1	M	14-May	19H	15-May	7H00	12	12	NA	0,5	0.1_M
42	OR	P.rett	0.1	M	14-May	19H	15-May	7H00	12	12	NA	0,5	0.1_M
43	OR	P.rett	0.1	M	14-May	19H	15-May	7H00	12	12	NA	0,5	0.1_M
44	OR	P.rett	0.1	M	14-May	19H	15-May	7H00	12	12	NA	0,5	0.1_M
45	OR	P.rett	0.1	M	14-May	19H	15-May	7H00	12	12	NA	0,5	0.1_M
161	OR	P.rett	0.1	M	14-May	13H	15-May	before 8h	19	19	1	1	0.1_M
162	OR	P.rett	0.1	M	14-May	13H	15-May	before 8h	19	19	1	1	0.1_M
163	OR	P.rett	0.1	M	14-May	13H	15-May	before 8h	19	19	1	1	0.1_M
297	OR	P.rett	0.1	M	14-May	13	15-May	9h	20	20	1	1	0.1_M
298	OR	P.rett	0.1	M	14-May	13	15-May	9h	20	20	1	1	0.1_M
299	OR	P.rett	0.1	M	14-May	13	15-May	9h	20	20	1	1	0.1_M
300	OR	P.rett	0.1	M	14-May	13	15-May	9h	20	20	1	1	0.1_M
310	OR	P.rett	0.1	M	14-May	13	15-May	9h	20	20	1	1	0.1_M
311	OR	P.rett	0.1	M	14-May	13	15-May	9h	20	20	1	1	0.1_M
355	OR	P.rett	0.1	M	14-May	13	15-May	10H30	21,5	22	1	1	0.1_M
376	OR	P.rett	0.1	M	14-May	13	15-May	11H30	22,5	23	1	1	0.1_M
390	OR	P.rett	0.1	M	14-May	13	15-May	12h30	23,5	24	1	1	0.1_M
391	OR	P.rett	0.1	M	14-May	13	15-May	12h30	23,5	24	1	1	0.1_M
409	OR	P.rett	0.1	M	14-May	13	15-May	14H	25	25	1	2	0.1_M
436	OR	P.rett	0.1	M	14-May	13	15-May	15h30	26,5	27	1	2	0.1_M
468	OR	P.rett	0.1	M	14-May	13	15-May	19h30	30,5	31	1	2	0.1_M
478	OR	P.rett	0.1	M	14-May	13	15-May	20h30	31,5	32	1	2	0.1_M
486	OR	P.rett	0.1	M	14-May	13	15-May	22h	33	33	1	2	0.1_M
487	OR	P.rett	0.1	M	14-May	13	15-May	22h	33	33	1	2	0.1_M
490	OR	P.rett	0.1	M	14-May	13	15-May	23h	34	34	1	2	0.1_M
492	OR	P.rett	0.1	M	14-May	13	15-May	23h30	34,5	35	1	2	0.1_M
493	OR	P.rett	0.1	M	14-May	13	15-May	23h30	34,5	35	1	2	0.1_M
498	OR	P.rett	0.1	M	14-May	13	16-May	2h30	37,5	38	1	2	0.1_M
500	OR	P.rett	0.1	M	14-May	13	16-May	3h30	38,5	39	1	2	0.1_M
521	OR	P.rett	0.1	M	14-May	13	16-May	17h	51	51	1	3	0.1_M
532	OR	P.rett	0.1	M	14-May	13	19-May	9h	116	116	1	5	0.1_M
536	OR	P.rett	0.1	M	14-May	13	20-May	9h	140	140	1	6	0.1_M
543	OR	P.rett	0.1	M	14-May	13	20-May	18h	149	149	1	7	0.1_M
552	OR	P.rett	0.1	M	14-May	13	23-May	13h	216	216	1	9	0.1_M
557	OR	P.rett	0.1	M	14-May	13	24-May	9h	236	236	1	10	0.1_M
585	OR	P.rett	0.1	M	14-May	13	24-May	9h	236	236	0	10	0.1_M
586	OR	P.rett	0.1	M	14-May	13	24-May	9h	236	236	0	10	0.1_M
587	OR	P.rett	0.1	M	14-May	13	24-May	9h	236	236	0	10	0.1_M
588	OR	P.rett	0.1	M	14-May	13	24-May	9h	236	236	0	10	0.1_M
589	OR	P.rett	0.1	M	14-May	13	24-May	9h	236	236	0	10	0.1_M
590	OR	P.rett	0.1	M	14-May	13	24-May	9h	236	236	0	10	0.1_M
591	OR	P.rett	0.1	M	14-May	13	24-May	9h	236	236	0	10	0.1_M
592	OR	P.rett	0.1	M	14-May	13	24-May	9h	236	236	0	10	0.1_M
593	OR	P.rett	0.1	M	14-May	13	24-May	9h	236	236	0	10	0.1_M
594	OR	P.rett	0.1	M	14-May	13	24-May	9h	236	236	0	10	0.1_M
595	OR	P.rett	0.1	M	14-May	13	24-May	9h	236	236	0	10	0.1_M
596	OR	P.rett	0.1	M	14-May	13	24-May	9h	236	236	0	10	0.1_M
597	OR	P.rett	0.1	M	14-May	13	24-May	9h	236	236	0	10	0.1_M
598	OR	P.rett	0.1	M	14-May	13	24-May	9h	236	236	0	10	0.1_M
599	OR	P.rett	0.1	M	14-May	13	24-May	9h	236	236	0	10	0.1_M
600	OR	P.rett	0.1	M	14-May	13	24-May	9h	236	236	0	10	0.1_M
601	OR	P.rett	0.1	M	14-May	13	24-May	9h	236	236	0	10	0.1_M
602	OR	P.rett	0.1	M	14-May	13	24-May	9h	236	236	0	10	0.1_M
603	OR	P.rett	0.1	M	14-May	13	24-May	9h	236	236	0	10	0.1_M
604	OR	P.rett	0.1	M	14-May	13	24-May	9h	236	236	0	10	0.1_M
61	OR	P.rett	1	M	14-May	20H	15-May	8H	12	12	NA	0,5	1_M
62	OR	P.rett	1	M	14-May	20H	15-May	8H	12	12	NA	0,5	1_M
63	OR	P.rett	1	M	14-May	20H	15-May	8H	12	12	NA	0,5	1_M
64	OR	P.rett	1	M	14-May	20H	15-May	8H	12	12	NA	0,5	1_M
65	OR	P.rett	1	M	14-May	20H	15-May	8H	12	12	NA	0,5	1_M
66	OR	P.rett	1	M	14-May	20H	15-May	8H	12	12	NA	0,5	1_M
67	OR	P.rett	1	M	14-May	20H	15-May	8H	12	12	NA	0,5	1_M
68	OR	P.rett	1	M	14-May	20H	15-May	8H	12	12	NA	0,5	1_M
69	OR	P.rett	1	M	14-May	20H	15-May	8H	12	12	NA	0,5	1_M
70	OR	P.rett	1	M	14-May	20H	15-May	8H	12	12	NA	0,5	1_M
71	OR	P.rett	1	M	14-May	20H	15-May	8H	12	12	NA	0,5	1_M
72	OR	P.rett	1	M	14-May	20H	15-May	8H	12	12	NA	0,5	1_M
73	OR	P.rett	1	M	14-May	20H	15-May	8H	12	12	NA	0,5	1_M
74	OR	P.rett	1	M	14-May	20H	15-May	8H	12	12	NA	0,5	1_M
75	OR	P.rett	1	M	14-May	20H	15-May	8H	12	12	NA	0,5	1_M
171	OR	P.rett	1	M	14-May	14H	15-May	before 8h	18	18	1	0,75	1_M
172	OR	P.rett	1	M	14-May	14H	15-May	before 8h	18	18	1	0,75	1_M
173	OR	P.rett	1	M	14-May	14H	15-May	before 8h	18	18	1	0,75	1_M
174	OR	P.rett	1	M	14-May	14H	15-May	before 8h	18	18	1	0,75	1_M
175	OR	P.rett	1	M	14-May	14H	15-May	before 8h	18	18	1	0,75	1_M
277	OR	P.rett	1	M	14-May	14	15-May	9h	19	19	1	0,791666667	1_M
278	OR	P.rett	1	M	14-May	14	15-May	9h	19	19	1	0,791666667	1_M
279	OR	P.rett	1	M	14-May	14	15-May	9h	19	19	1	0,791666667	1_M
286	OR	P.rett	1	M	14-May	14	15-May	9h	19	19	1	0,791666667	1_M
287	OR	P.rett	1	M	14-May	14	15-May	9h	19	19	1	0,791666667	1_M
352	OR	P.rett	1	M	14-May	14	15-May	10H30	20,5	21	1	0,854166667	1_M
365	OR	P.rett	1	M	14-May	14	15-May	11H	21	21	1	0,875	1_M
387	OR	P.rett	1	M	14-May	14	15-May	12h30	22,5	23	1	0,9375	1_M
388	OR	P.rett	1	M	14-May	14	15-May	12h30	22,5	23	1	0,9375	1_M
389	OR	P.rett	1	M	14-May	14	15-May	12h30	22,5	23	1	0,9375	1_M
397	OR	P.rett	1	M	14-May	14	15-May	13H	23	23	1	0,958333333	1_M
426	OR	P.rett	1	M	14-May	14	15-May	15h	25	25	1	1,041666667	1_M
434	OR	P.rett	1	M	14-May	14	15-May	15h30	25,5	26	1	1,0625	1_M
465	OR	P.rett	1	M	14-May	14	15-May	19h30	29,5	30	1	1,229166667	1_M
466	OR	P.rett	1	M	14-May	14	15-May	19h30	29,5	30	1	1,229166667	1_M
471	OR	P.rett	1	M	14-May	14	15-May	20h	30	30	1	1,25	1_M
472	OR	P.rett	1	M	14-May	14	15-May	20h	30	30	1	1,25	1_M
481	OR	P.rett	1	M	14-May	14	15-May	21h	31	31	1	1,291666667	1_M
483	OR	P.rett	1	M	14-May	14	15-May	21h30	31,5	32	1	1,3125	1_M
489	OR	P.rett	1	M	14-May	14	15-May	23h	33	33	1	1,375	1_M
494	OR	P.rett	1	M	14-May	14	16-May	00h	34	34	1	1,416666667	1_M
495	OR	P.rett	1	M	14-May	14	16-May	00h	34	34	1	1,416666667	1_M
497	OR	P.rett	1	M	14-May	14	16-May	2h	36	36	1	1,5	1_M
505	OR	P.rett	1	M	14-May	14	16-May	4h	38	38	1	1,583333333	1_M
506	OR	P.rett	1	M	14-May	14	16-May	4h	38	38	1	1,583333333	1_M
508	OR	P.rett	1	M	14-May	14	16-May	4h30	38,5	39	1	1,604166667	1_M
509	OR	P.rett	1	M	14-May	14	16-May	4h30	38,5	39	1	1,604166667	1_M
510	OR	P.rett	1	M	14-May	14	16-May	5h	39	39	1	1,625	1_M
511	OR	P.rett	1	M	14-May	14	16-May	6h	40	40	1	1,666666667	1_M
513	OR	P.rett	1	M	14-May	14	16-May	7h30	41,5	42	1	1,729166667	1_M
514	OR	P.rett	1	M	14-May	14	16-May	8h30	42,5	43	1	1,770833333	1_M
515	OR	P.rett	1	M	14-May	14	16-May	10h	44	44	1	1,833333333	1_M
520	OR	P.rett	1	M	14-May	14	16-May	16h30	50,5	51	1	2,104166667	1_M
525	OR	P.rett	1	M	14-May	14	17-May	11h	69	69	1	2,875	1_M
533	OR	P.rett	1	M	14-May	14	19-May	9h	115	115	1	4,791666667	1_M
534	OR	P.rett	1	M	14-May	14	19-May	9h	115	115	1	4,791666667	1_M
546	OR	P.rett	1	M	14-May	14	21-May	16h	171	171	1	7,125	1_M
578	OR	P.rett	1	M	14-May	14	24-May	9h	235	235	0	9,791666667	1_M
579	OR	P.rett	1	M	14-May	14	24-May	9h	235	235	0	9,791666667	1_M
580	OR	P.rett	1	M	14-May	14	24-May	9h	235	235	0	9,791666667	1_M
581	OR	P.rett	1	M	14-May	14	24-May	9h	235	235	0	9,791666667	1_M
582	OR	P.rett	1	M	14-May	14	24-May	9h	235	235	0	9,791666667	1_M
583	OR	P.rett	1	M	14-May	14	24-May	9h	235	235	0	9,791666667	1_M
584	OR	P.rett	1	M	14-May	14	24-May	9h	235	235	0	9,791666667	1_M
91	OR	P.rett	2	M	14-May	20H30	15-May	8H30	12	12	NA	0,5	2_M
92	OR	P.rett	2	M	14-May	20H30	15-May	8H30	12	12	NA	0,5	2_M
93	OR	P.rett	2	M	14-May	20H30	15-May	8H30	12	12	NA	0,5	2_M
94	OR	P.rett	2	M	14-May	20H30	15-May	8H30	12	12	NA	0,5	2_M
95	OR	P.rett	2	M	14-May	20H30	15-May	8H30	12	12	NA	0,5	2_M
96	OR	P.rett	2	M	14-May	20H30	15-May	8H30	12	12	NA	0,5	2_M
97	OR	P.rett	2	M	14-May	20H30	15-May	8H30	12	12	NA	0,5	2_M
98	OR	P.rett	2	M	14-May	20H30	15-May	8H30	12	12	NA	0,5	2_M
99	OR	P.rett	2	M	14-May	20H30	15-May	8H30	12	12	NA	0,5	2_M
100	OR	P.rett	2	M	14-May	20H30	15-May	8H30	12	12	NA	0,5	2_M
101	OR	P.rett	2	M	14-May	20H30	15-May	8H30	12	12	NA	0,5	2_M
102	OR	P.rett	2	M	14-May	20H30	15-May	8H30	12	12	NA	0,5	2_M
103	OR	P.rett	2	M	14-May	20H30	15-May	8H30	12	12	NA	0,5	2_M
104	OR	P.rett	2	M	14-May	20H30	15-May	8H30	12	12	NA	0,5	2_M
105	OR	P.rett	2	M	14-May	20H30	15-May	8H30	12	12	NA	0,5	2_M
185	OR	P.rett	2	M	14-May	14H30	15-May	before 8h	17,5	18	1	0,729166667	2_M
186	OR	P.rett	2	M	14-May	14H30	15-May	before 8h	17,5	18	1	0,729166667	2_M
187	OR	P.rett	2	M	14-May	14H30	15-May	before 8h	17,5	18	1	0,729166667	2_M
188	OR	P.rett	2	M	14-May	14H30	15-May	before 8h	17,5	18	1	0,729166667	2_M
258	OR	P.rett	2	M	14-May	1430	15-May	9h	18,5	19	1	0,770833333	2_M
259	OR	P.rett	2	M	14-May	1430	15-May	9h	18,5	19	1	0,770833333	2_M
260	OR	P.rett	2	M	14-May	1430	15-May	9h	18,5	19	1	0,770833333	2_M
261	OR	P.rett	2	M	14-May	1430	15-May	9h	18,5	19	1	0,770833333	2_M
262	OR	P.rett	2	M	14-May	1430	15-May	9h	18,5	19	1	0,770833333	2_M
263	OR	P.rett	2	M	14-May	1430	15-May	9h	18,5	19	1	0,770833333	2_M
264	OR	P.rett	2	M	14-May	1430	15-May	9h	18,5	19	1	0,770833333	2_M
265	OR	P.rett	2	M	14-May	1430	15-May	9h	18,5	19	1	0,770833333	2_M
266	OR	P.rett	2	M	14-May	1430	15-May	9h	18,5	19	1	0,770833333	2_M
348	OR	P.rett	2	M	14-May	1430	15-May	10H30	20	20	1	0,833333333	2_M
349	OR	P.rett	2	M	14-May	1430	15-May	10H30	20	20	1	0,833333333	2_M
363	OR	P.rett	2	M	14-May	1430	15-May	11H	20,5	21	1	0,854166667	2_M
373	OR	P.rett	2	M	14-May	1430	15-May	11H30	21	21	1	0,875	2_M
374	OR	P.rett	2	M	14-May	1430	15-May	11H30	21	21	1	0,875	2_M
396	OR	P.rett	2	M	14-May	1430	15-May	13H	22,5	23	1	0,9375	2_M
405	OR	P.rett	2	M	14-May	1430	15-May	14H	23,5	24	1	0,979166667	2_M
416	OR	P.rett	2	M	14-May	1430	15-May	14H30	24	24	1	1	2_M
423	OR	P.rett	2	M	14-May	1430	15-May	15h	24,5	25	1	1,020833333	2_M
424	OR	P.rett	2	M	14-May	1430	15-May	15h	24,5	25	1	1,020833333	2_M
431	OR	P.rett	2	M	14-May	1430	15-May	15h30	25	25	1	1,041666667	2_M
438	OR	P.rett	2	M	14-May	1430	15-May	16h	25,5	26	1	1,0625	2_M
444	OR	P.rett	2	M	14-May	1430	15-May	16h30	26	26	1	1,083333333	2_M
447	OR	P.rett	2	M	14-May	1430	15-May	17h	26,5	27	1	1,104166667	2_M
451	OR	P.rett	2	M	14-May	1430	15-May	18h	27,5	28	1	1,145833333	2_M
452	OR	P.rett	2	M	14-May	1430	15-May	18h	27,5	28	1	1,145833333	2_M
456	OR	P.rett	2	M	14-May	1430	15-May	18h30	28	28	1	1,166666667	2_M
457	OR	P.rett	2	M	14-May	1430	15-May	18h30	28	28	1	1,166666667	2_M
461	OR	P.rett	2	M	14-May	1430	15-May	19H	28,5	29	1	1,1875	2_M
462	OR	P.rett	2	M	14-May	1430	15-May	19h30	29	29	1	1,208333333	2_M
463	OR	P.rett	2	M	14-May	1430	15-May	19h30	29	29	1	1,208333333	2_M
464	OR	P.rett	2	M	14-May	1430	15-May	19h30	29	29	1	1,208333333	2_M
469	OR	P.rett	2	M	14-May	1430	15-May	20h	29,5	30	1	1,229166667	2_M
474	OR	P.rett	2	M	14-May	1430	15-May	20h30	30	30	1	1,25	2_M
475	OR	P.rett	2	M	14-May	1430	15-May	20h30	30	30	1	1,25	2_M
476	OR	P.rett	2	M	14-May	1430	15-May	20h30	30	30	1	1,25	2_M
480	OR	P.rett	2	M	14-May	1430	15-May	21h	30,5	31	1	1,270833333	2_M
482	OR	P.rett	2	M	14-May	1430	15-May	21h30	31	31	1	1,291666667	2_M
484	OR	P.rett	2	M	14-May	1430	15-May	22h	31,5	32	1	1,3125	2_M
485	OR	P.rett	2	M	14-May	1430	15-May	22h	31,5	32	1	1,3125	2_M
491	OR	P.rett	2	M	14-May	1430	15-May	23h30	33	33	1	1,375	2_M
502	OR	P.rett	2	M	14-May	1430	16-May	4h	37,5	38	1	1,5625	2_M
535	OR	P.rett	2	M	14-May	1430	20-May	9h	138,5	139	1	5,770833333	2_M
564	OR	P.rett	2	M	14-May	1430	24-May	9h	234,5	235	0	9,770833333	2_M
565	OR	P.rett	2	M	14-May	1430	24-May	9h	234,5	235	0	9,770833333	2_M
566	OR	P.rett	2	M	14-May	1430	24-May	9h	234,5	235	0	9,770833333	2_M
567	OR	P.rett	2	M	14-May	1430	24-May	9h	234,5	235	0	9,770833333	2_M
121	OR	P.rett	5	M	14-May	21H	15-May	9H	12	12	NA	0,5	5_M
122	OR	P.rett	5	M	14-May	21H	15-May	9H	12	12	NA	0,5	5_M
123	OR	P.rett	5	M	14-May	21H	15-May	9H	12	12	NA	0,5	5_M
124	OR	P.rett	5	M	14-May	21H	15-May	9H	12	12	NA	0,5	5_M
125	OR	P.rett	5	M	14-May	21H	15-May	9H	12	12	NA	0,5	5_M
126	OR	P.rett	5	M	14-May	21H	15-May	9H	12	12	NA	0,5	5_M
127	OR	P.rett	5	M	14-May	21H	15-May	9H	12	12	NA	0,5	5_M
128	OR	P.rett	5	M	14-May	21H	15-May	9H	12	12	NA	0,5	5_M
129	OR	P.rett	5	M	14-May	21H	15-May	9H	12	12	NA	0,5	5_M
130	OR	P.rett	5	M	14-May	21H	15-May	9H	12	12	NA	0,5	5_M
131	OR	P.rett	5	M	14-May	21H	15-May	9H	12	12	NA	0,5	5_M
132	OR	P.rett	5	M	14-May	21H	15-May	9H	12	12	NA	0,5	5_M
133	OR	P.rett	5	M	14-May	21H	15-May	9H	12	12	NA	0,5	5_M
134	OR	P.rett	5	M	14-May	21H	15-May	9H	12	12	NA	0,5	5_M
135	OR	P.rett	5	M	14-May	21H	15-May	9H	12	12	NA	0,5	5_M
206	OR	P.rett	5	M	14-May	15h	15-May	before 8h	17	17	1	0,708333333	5_M
207	OR	P.rett	5	M	14-May	15h	15-May	before 8h	17	17	1	0,708333333	5_M
208	OR	P.rett	5	M	14-May	15h	15-May	before 8h	17	17	1	0,708333333	5_M
209	OR	P.rett	5	M	14-May	15h	15-May	before 8h	17	17	1	0,708333333	5_M
210	OR	P.rett	5	M	14-May	15h	15-May	before 8h	17	17	1	0,708333333	5_M
211	OR	P.rett	5	M	14-May	15h	15-May	before 8h	17	17	1	0,708333333	5_M
212	OR	P.rett	5	M	14-May	15h	15-May	before 8h	17	17	1	0,708333333	5_M
213	OR	P.rett	5	M	14-May	15h	15-May	before 8h	17	17	1	0,708333333	5_M
239	OR	P.rett	5	M	14-May	15	15-May	9h	18	18	1	0,75	5_M
240	OR	P.rett	5	M	14-May	15	15-May	9h	18	18	1	0,75	5_M
241	OR	P.rett	5	M	14-May	15	15-May	9h	18	18	1	0,75	5_M
242	OR	P.rett	5	M	14-May	15	15-May	9h	18	18	1	0,75	5_M
243	OR	P.rett	5	M	14-May	15	15-May	9h	18	18	1	0,75	5_M
244	OR	P.rett	5	M	14-May	15	15-May	9h	18	18	1	0,75	5_M
245	OR	P.rett	5	M	14-May	15	15-May	9h	18	18	1	0,75	5_M
331	OR	P.rett	5	M	14-May	15	15-May	10h	19	19	1	0,791666667	5_M
332	OR	P.rett	5	M	14-May	15	15-May	10h	19	19	1	0,791666667	5_M
342	OR	P.rett	5	M	14-May	15	15-May	10H30	19,5	20	1	0,8125	5_M
343	OR	P.rett	5	M	14-May	15	15-May	10H30	19,5	20	1	0,8125	5_M
344	OR	P.rett	5	M	14-May	15	15-May	10H30	19,5	20	1	0,8125	5_M
345	OR	P.rett	5	M	14-May	15	15-May	10H30	19,5	20	1	0,8125	5_M
346	OR	P.rett	5	M	14-May	15	15-May	10H30	19,5	20	1	0,8125	5_M
360	OR	P.rett	5	M	14-May	15	15-May	11H	20	20	1	0,833333333	5_M
361	OR	P.rett	5	M	14-May	15	15-May	11H	20	20	1	0,833333333	5_M
362	OR	P.rett	5	M	14-May	15	15-May	11H	20	20	1	0,833333333	5_M
370	OR	P.rett	5	M	14-May	15	15-May	11H30	20,5	21	1	0,854166667	5_M
380	OR	P.rett	5	M	14-May	15	15-May	12h30	21,5	22	1	0,895833333	5_M
381	OR	P.rett	5	M	14-May	15	15-May	12h30	21,5	22	1	0,895833333	5_M
382	OR	P.rett	5	M	14-May	15	15-May	12h30	21,5	22	1	0,895833333	5_M
393	OR	P.rett	5	M	14-May	15	15-May	13H	22	22	1	0,916666667	5_M
394	OR	P.rett	5	M	14-May	15	15-May	13H	22	22	1	0,916666667	5_M
395	OR	P.rett	5	M	14-May	15	15-May	13H	22	22	1	0,916666667	5_M
398	OR	P.rett	5	M	14-May	15	15-May	13H30	22,5	23	1	0,9375	5_M
399	OR	P.rett	5	M	14-May	15	15-May	13H30	22,5	23	1	0,9375	5_M
400	OR	P.rett	5	M	14-May	15	15-May	13H30	22,5	23	1	0,9375	5_M
404	OR	P.rett	5	M	14-May	15	15-May	14H	23	23	1	0,958333333	5_M
411	OR	P.rett	5	M	14-May	15	15-May	14H30	23,5	24	1	0,979166667	5_M
412	OR	P.rett	5	M	14-May	15	15-May	14H30	23,5	24	1	0,979166667	5_M
413	OR	P.rett	5	M	14-May	15	15-May	14H30	23,5	24	1	0,979166667	5_M
418	OR	P.rett	5	M	14-May	15	15-May	15h	24	24	1	1	5_M
419	OR	P.rett	5	M	14-May	15	15-May	15h	24	24	1	1	5_M
437	OR	P.rett	5	M	14-May	15	15-May	16h	25	25	1	1,041666667	5_M
442	OR	P.rett	5	M	14-May	15	15-May	16h30	25,5	26	1	1,0625	5_M
443	OR	P.rett	5	M	14-May	15	15-May	16h30	25,5	26	1	1,0625	5_M
445	OR	P.rett	5	M	14-May	15	15-May	17h	26	26	1	1,083333333	5_M
446	OR	P.rett	5	M	14-May	15	15-May	17h	26	26	1	1,083333333	5_M
449	OR	P.rett	5	M	14-May	15	15-May	17H30	27,5	28	1	1,145833333	5_M
455	OR	P.rett	5	M	14-May	15	15-May	18h30	27,5	28	1	1,145833333	5_M
459	OR	P.rett	5	M	14-May	15	15-May	19H	28	28	1	1,166666667	5_M
460	OR	P.rett	5	M	14-May	15	15-May	19H	28	28	1	1,166666667	5_M
