# Supplementary material for: Stochastic variation in the initial phase of bacterial infection predicts the probability of survival in D. melanogaster
Source: eLife. 2017 Oct 12;6:e28298. doi: 10.7554/eLife.28298 (PMC5703640; doi:10.7554/eLife.28298)
Supplement: Figure 3—source data 1. [file elife-28298-fig3-data1.csv]

Line	Time.post.injection	Bacteria.per.fly	Dose	Treatment	log2b	time	group
Line_712	0	15900	1	P. rettgeri	13,95673915	0	0
Line_712	0	28000	1	P. rettgeri	14,77313921	0	0
Line_712	0	18200	1	P. rettgeri	14,15165083	0	0
Line_712	0	18000	1	P. rettgeri	14,13570929	0	0
Line_712	0	24300	1	P. rettgeri	14,56866869	0	0
Line_712	0	25000	1	P. rettgeri	14,60964047	0	0
Line_712	0	18800	1	P. rettgeri	14,19844504	0	0
Line_712	0	27200	1	P. rettgeri	14,73131903	0	0
Line_712	2	22300	1	P. rettgeri	14,44475609	2	0
Line_712	2	30200	1	P. rettgeri	14,88226093	2	0
Line_712	2	34300	1	P. rettgeri	15,06592096	2	0
Line_712	2	22400	1	P. rettgeri	14,45121111	2	0
Line_712	2	25600	1	P. rettgeri	14,64385619	2	0
Line_712	2	27700	1	P. rettgeri	14,75759836	2	0
Line_712	2	33800	1	P. rettgeri	15,04473563	2	0
Line_712	2	25900	1	P. rettgeri	14,66066448	2	0
Line_712	4	67000	1	P. rettgeri	16,03187348	4	0
Line_712	4	47900	1	P. rettgeri	15,54773804	4	0
Line_712	4	46800	1	P. rettgeri	15,51422091	4	0
Line_712	4	64000	1	P. rettgeri	15,96578428	4	0
Line_712	4	61800	1	P. rettgeri	15,91531922	4	0
Line_712	4	70000	1	P. rettgeri	16,0950673	4	0
Line_712	4	58500	1	P. rettgeri	15,836149	4	0
Line_712	4	68900	1	P. rettgeri	16,07221636	4	0
Line_712	6	133000	1	P. rettgeri	17,02106672	6	0
Line_712	6	165000	1	P. rettgeri	17,3321065	6	0
Line_712	6	168000	1	P. rettgeri	17,35810171	6	0
Line_712	6	1,00E+05	1	P. rettgeri	16,60964047	6	0
Line_712	6	115000	1	P. rettgeri	16,81127434	6	0
Line_712	6	90900	1	P. rettgeri	16,47199267	6	0
Line_712	6	151000	1	P. rettgeri	17,20418902	6	0
Line_712	6	161000	1	P. rettgeri	17,29670116	6	0
Line_712	7	196000	1	P. rettgeri	17,58049413	7	0
Line_712	7	245000	1	P. rettgeri	17,90242222	7	0
Line_712	7	516000	1	P. rettgeri	18,97701154	7	0
Line_712	7	120000	1	P. rettgeri	16,87267488	7	0
Line_712	7	199000	1	P. rettgeri	17,60240891	7	0
Line_712	7	273000	1	P. rettgeri	18,05854143	7	0
Line_712	7	NA	1	P. rettgeri	NA	7	0
Line_712	7	162000	1	P. rettgeri	17,30563429	7	0
Line_712	8	616000	1	P. rettgeri	19,23257083	8	0
Line_712	8	4,00E+05	1	P. rettgeri	18,60964047	8	0
Line_712	8	414000	1	P. rettgeri	18,65927124	8	0
Line_712	8	977000	1	P. rettgeri	19,89799904	8	0
Line_712	8	267000	1	P. rettgeri	18,02648022	8	0
Line_712	8	593000	1	P. rettgeri	19,17767258	8	0
Line_712	8	228000	1	P. rettgeri	17,7986743	8	0
Line_712	8	537000	1	P. rettgeri	19,03456256	8	0
Line_712	9	669000	1	P. rettgeri	19,35164669	9	0
Line_712	9	465000	1	P. rettgeri	18,82687119	9	0
Line_712	9	588000	1	P. rettgeri	19,16545663	9	0
Line_712	9	223000	1	P. rettgeri	17,76668418	9	0
Line_712	9	863000	1	P. rettgeri	19,71900103	9	0
Line_712	9	412000	1	P. rettgeri	18,65228481	9	0
Line_712	9	519000	1	P. rettgeri	18,98537501	9	0
Line_712	9	514000	1	P. rettgeri	18,97140883	9	0
Line_712	10	806000	1	P. rettgeri	19,62042031	10	0
Line_712	10	NA	1	P. rettgeri	NA	10	0
Line_712	10	287000	1	P. rettgeri	18,13069121	10	0
Line_712	10	4230000	1	P. rettgeri	22,01222623	10	0
Line_712	10	694000	1	P. rettgeri	19,40457614	10	0
Line_712	10	980000	1	P. rettgeri	19,90242222	10	0
Line_712	10	236000	1	P. rettgeri	17,84842733	10	0
Line_712	10	163000	1	P. rettgeri	17,31451244	10	0
Line_712	11	3450000	1	P. rettgeri	21,71816493	11	0
Line_712	11	202000	1	P. rettgeri	17,62399577	11	0
Line_712	11	60200	1	P. rettgeri	15,87747587	11	0
Line_712	11	304000	1	P. rettgeri	18,2137118	11	0
Line_712	11	2260000	1	P. rettgeri	21,10789134	11	0
Line_712	11	124000	1	P. rettgeri	16,9199806	11	0
Line_712	11	66700	1	P. rettgeri	16,02539914	11	0
Line_712	11	941000	1	P. rettgeri	19,8438352	11	0
Line_712	12	266000	1	P. rettgeri	18,02106672	12	0
Line_712	12	68800	1	P. rettgeri	16,07012094	12	0
Line_712	12	4540000	1	P. rettgeri	22,11426087	12	0
Line_712	12	224000	1	P. rettgeri	17,77313921	12	0
Line_712	12	10400000	1	P. rettgeri	23,31008019	12	0
Line_712	12	750000	1	P. rettgeri	19,51653107	12	0
Line_712	12	8430000	1	P. rettgeri	23,0071012	12	0
Line_712	12	46100	1	P. rettgeri	15,49247913	12	0
Line_712	14	NA	1	P. rettgeri	NA	14	0
Line_712	14	7640000	1	P. rettgeri	22,86514121	14	0
Line_712	14	1,10E+07	1	P. rettgeri	23,39100019	14	0
Line_712	14	1300000	1	P. rettgeri	20,31008019	14	0
Line_712	14	5090000	1	P. rettgeri	22,27923423	14	0
Line_712	14	2670000	1	P. rettgeri	21,34840831	14	0
Line_712	14	69700	1	P. rettgeri	16,08887104	14	0
Line_712	14	216000	1	P. rettgeri	17,72067179	14	0
Line_712	16	2680000	1	P. rettgeri	21,35380157	16	0
Line_712	16	9900000	1	P. rettgeri	23,23899709	16	0
Line_712	16	7200000	1	P. rettgeri	22,77956548	16	0
Line_712	16	81400	1	P. rettgeri	16,31274117	16	0
Line_712	16	5140000	1	P. rettgeri	22,29333693	16	0
Line_712	16	96500	1	P. rettgeri	16,55824132	16	0
Line_712	16	34200	1	P. rettgeri	15,0617087	16	0
Line_712	16	5530000	1	P. rettgeri	22,39884805	16	0
