# Supplementary material for: Stochastic variation in the initial phase of bacterial infection predicts the probability of survival in D. melanogaster
Source: eLife. 2017 Oct 12;6:e28298. doi: 10.7554/eLife.28298 (PMC5703640; doi:10.7554/eLife.28298)
Supplement: Figure 3—source data 2. [file elife-28298-fig3-data2.csv]

ID	Time_post_injection	Bacteria_per_ml	Bacteria_per_fly	Culture	Bacteria
1	2	17,31822937	15,31822937	Canton S	S. marcescens
2	2	16,74723633	14,74723633	Canton S	S. marcescens
3	2	16,98824443	14,98824443	Canton S	S. marcescens
4	2	15,96587662	13,96587662	Canton S	S. marcescens
5	2	16,16233539	14,16233539	Canton S	S. marcescens
6	2	15,72076412	13,72076412	Canton S	S. marcescens
7	2	16,45772972	14,45772972	Canton S	S. marcescens
8	2	15,66631634	13,66631634	Canton S	S. marcescens
9	2	15,55083912	13,55083912	Canton S	P. alcalifaciens
10	2	16,17532999	14,17532999	Canton S	P. alcalifaciens
11	2	15,55083912	13,55083912	Canton S	P. alcalifaciens
12	2	16,72076412	14,72076412	Canton S	P. alcalifaciens
13	2	15,77323154	13,77323154	Canton S	P. alcalifaciens
14	2	16,48943858	14,48943858	Canton S	P. alcalifaciens
15	2	16,60973281	14,60973281	Canton S	P. alcalifaciens
16	2	16,35819404	14,35819404	Canton S	P. alcalifaciens
17	2	16,28780472	14,28780472	Canton S	P. rettgeri
18	2	16,75860423	14,75860423	Canton S	P. rettgeri
19	2	15,35819404	13,35819404	Canton S	P. rettgeri
20	2	16,74723633	14,74723633	Canton S	P. rettgeri
21	2	15,96587662	13,96587662	Canton S	P. rettgeri
22	2	14,66631634	12,66631634	Canton S	P. rettgeri
23	2	13,77323154	11,77323154	Canton S	P. rettgeri
24	2	15,55083912	13,55083912	Canton S	P. rettgeri
25	4	17,68049154	15,68049154	Canton S	S. marcescens
26	4	18,53610163	16,53610163	Canton S	S. marcescens
27	4	17,6801837	15,6801837	Canton S	S. marcescens
28	4	17,37526756	15,37526756	Canton S	S. marcescens
29	4	16,58058647	14,58058647	Canton S	S. marcescens
30	4	16,09515964	14,09515964	Canton S	S. marcescens
31	4	14,87276722	12,87276722	Canton S	S. marcescens
32	4	16,01027074	14,01027074	Canton S	S. marcescens
33	4	11,82828915	9,828289155	Canton S	P. alcalifaciens
34	4	12,55075518	10,55075518	Canton S	P. alcalifaciens
35	4	11,5938239	9,593823901	Canton S	P. alcalifaciens
36	4	12,15021725	10,15021725	Canton S	P. alcalifaciens
37	4	17,02483187	15,02483187	Canton S	P. alcalifaciens
38	4	17,06045578	15,06045578	Canton S	P. alcalifaciens
39	4	16,83218679	14,83218679	Canton S	P. alcalifaciens
40	4	16,45779128	14,45779128	Canton S	P. alcalifaciens
41	4	15,96587662	13,96587662	Canton S	P. rettgeri
42	4	15,28780472	13,28780472	Canton S	P. rettgeri
43	4	15,60973281	13,60973281	Canton S	P. rettgeri
44	4	14,96587662	12,96587662	Canton S	P. rettgeri
45	4	12,41325166	10,41325166	Canton S	P. rettgeri
46	4	14,28780471	12,28780471	Canton S	P. rettgeri
47	4	14,55083912	12,55083912	Canton S	P. rettgeri
48	4	12,55083912	10,55083912	Canton S	P. rettgeri
49	6	18,68049154	16,68049154	Canton S	S. marcescens
50	6	19,64015746	17,64015746	Canton S	S. marcescens
51	6	18,96059946	16,96059946	Canton S	S. marcescens
52	6	18,68049154	16,68049154	Canton S	S. marcescens
53	6	19,75336807	17,75336807	Canton S	S. marcescens
54	6	18,81173607	16,81173607	Canton S	S. marcescens
55	6	18,09552904	16,09552904	Canton S	S. marcescens
56	6	18,14615511	16,14615511	Canton S	S. marcescens
57	6	15,82385762	13,82385762	Canton S	P. alcalifaciens
58	6	16,13580162	14,13580162	Canton S	P. alcalifaciens
59	6	16,64076773	14,64076773	Canton S	P. alcalifaciens
60	6	16,70290377	14,70290377	Canton S	P. alcalifaciens
61	6	21,56614695	19,56614695	Canton S	P. alcalifaciens
62	6	21,91573138	19,91573138	Canton S	P. alcalifaciens
63	6	20,93387873	18,93387873	Canton S	P. alcalifaciens
64	6	19,31054193	17,31054193	Canton S	P. alcalifaciens
65	6	16,69379707	14,69379707	Canton S	P. rettgeri
66	6	18,90288396	16,90288396	Canton S	P. rettgeri
67	6	19,04306162	17,04306162	Canton S	P. rettgeri
68	6	19,73111761	17,73111761	Canton S	P. rettgeri
69	6	16,45779128	14,45779128	Canton S	P. rettgeri
70	6	16,02483187	14,02483187	Canton S	P. rettgeri
71	6	15,87282878	13,87282878	Canton S	P. rettgeri
72	6	16,65710008	14,65710008	Canton S	P. rettgeri
73	8	24,38277968	22,38277968	Canton S	S. marcescens
74	8	23,07243956	21,07243956	Canton S	S. marcescens
75	8	23,80113754	21,80113754	Canton S	S. marcescens
76	8	24,051681	22,051681	Canton S	S. marcescens
77	8	23,85004714	21,85004714	Canton S	S. marcescens
78	8	24,29328153	22,29328153	Canton S	S. marcescens
79	8	23,77604656	21,77604656	Canton S	S. marcescens
80	8	22,55991176	20,55991176	Canton S	S. marcescens
81	8	22,44989388	20,44989388	Canton S	P. alcalifaciens
82	8	23,72451626	21,72451626	Canton S	P. alcalifaciens
83	8	23,89735285	21,89735285	Canton S	P. alcalifaciens
84	8	23,21928095	21,21928095	Canton S	P. alcalifaciens
85	8	26,14528037	24,14528037	Canton S	P. alcalifaciens
86	8	26,1950334	24,1950334	Canton S	P. alcalifaciens
87	8	25,9848157	23,9848157	Canton S	P. alcalifaciens
88	8	25,17037135	23,17037135	Canton S	P. alcalifaciens
89	8	25,8669792	23,8669792	Canton S	P. rettgeri
90	8	25,70470778	23,70470778	Canton S	P. rettgeri
91	8	25,73865511	23,73865511	Canton S	P. rettgeri
92	8	25,44167337	23,44167337	Canton S	P. rettgeri
93	8	26,11974528	24,11974528	Canton S	P. rettgeri
94	8	26,41192603	24,41192603	Canton S	P. rettgeri
95	8	26,06727786	24,06727786	Canton S	P. rettgeri
96	8	26,04031081	24,04031081	Canton S	P. rettgeri
101	1	17,31822937	15,31822937	Culture 1	S. marcescens
102	1	16,74723633	14,74723633	Culture 2	S. marcescens
103	1	16,98824443	14,98824443	Culture 3	S. marcescens
104	1	15,96587662	13,96587662	Culture 4	S. marcescens
105	1	16,16233539	14,16233539	Culture 1	P. rettgeri
106	1	15,72076412	13,72076412	Culture 2	P. rettgeri
107	1	16,45772972	14,45772972	Culture 3	P. rettgeri
108	1	15,66631634	13,66631634	Culture 4	P. rettgeri
109	1	15,55083912	13,55083912	Culture 1	P. alcalifaciens
110	1	16,17532999	14,17532999	Culture 2	P. alcalifaciens
111	1	15,55083912	13,55083912	Culture 3	P. alcalifaciens
112	1	16,72076412	14,72076412	Culture 4	P. alcalifaciens
113	2	15,77323154	13,77323154	Culture 1	S. marcescens
114	2	16,48943858	14,48943858	Culture 2	S. marcescens
115	2	16,60973281	14,60973281	Culture 3	S. marcescens
116	2	16,35819404	14,35819404	Culture 4	S. marcescens
117	2	16,28780472	14,28780472	Culture 1	P. rettgeri
118	2	16,75860423	14,75860423	Culture 2	P. rettgeri
119	2	15,35819404	13,35819404	Culture 3	P. rettgeri
120	2	16,74723633	14,74723633	Culture 4	P. rettgeri
121	2	15,96587662	13,96587662	Culture 1	P. alcalifaciens
122	2	14,66631634	12,66631634	Culture 2	P. alcalifaciens
123	2	13,77323154	11,77323154	Culture 3	P. alcalifaciens
124	2	15,55083912	13,55083912	Culture 4	P. alcalifaciens
125	3	17,68049154	15,68049154	Culture 1	S. marcescens
126	3	18,53610163	16,53610163	Culture 2	S. marcescens
127	3	17,6801837	15,6801837	Culture 3	S. marcescens
128	3	17,37526756	15,37526756	Culture 4	S. marcescens
129	3	16,58058647	14,58058647	Culture 1	P. rettgeri
130	3	16,09515964	14,09515964	Culture 2	P. rettgeri
131	3	14,87276722	12,87276722	Culture 3	P. rettgeri
132	3	16,01027074	14,01027074	Culture 4	P. rettgeri
133	3	11,82828915	9,828289155	Culture 1	P. alcalifaciens
134	3	12,55075518	10,55075518	Culture 2	P. alcalifaciens
135	3	11,5938239	9,593823901	Culture 3	P. alcalifaciens
136	3	12,15021725	10,15021725	Culture 4	P. alcalifaciens
137	4	17,02483187	15,02483187	Culture 1	S. marcescens
138	4	17,06045578	15,06045578	Culture 2	S. marcescens
139	4	16,83218679	14,83218679	Culture 3	S. marcescens
140	4	16,45779128	14,45779128	Culture 4	S. marcescens
141	4	15,96587662	13,96587662	Culture 1	P. rettgeri
142	4	15,28780472	13,28780472	Culture 2	P. rettgeri
143	4	15,60973281	13,60973281	Culture 3	P. rettgeri
144	4	14,96587662	12,96587662	Culture 4	P. rettgeri
145	4	12,41325166	10,41325166	Culture 1	P. alcalifaciens
146	4	14,28780471	12,28780471	Culture 2	P. alcalifaciens
147	4	14,55083912	12,55083912	Culture 3	P. alcalifaciens
148	4	12,55083912	10,55083912	Culture 4	P. alcalifaciens
149	5	18,68049154	16,68049154	Culture 1	S. marcescens
150	5	19,64015746	17,64015746	Culture 2	S. marcescens
151	5	18,96059946	16,96059946	Culture 3	S. marcescens
152	5	18,68049154	16,68049154	Culture 4	S. marcescens
153	5	19,75336807	17,75336807	Culture 1	P. rettgeri
154	5	18,81173607	16,81173607	Culture 2	P. rettgeri
155	5	18,09552904	16,09552904	Culture 3	P. rettgeri
156	5	18,14615511	16,14615511	Culture 4	P. rettgeri
157	5	15,82385762	13,82385762	Culture 1	P. alcalifaciens
158	5	16,13580162	14,13580162	Culture 2	P. alcalifaciens
159	5	16,64076773	14,64076773	Culture 3	P. alcalifaciens
160	5	16,70290377	14,70290377	Culture 4	P. alcalifaciens
161	6	21,56614695	19,56614695	Culture 1	S. marcescens
162	6	21,91573138	19,91573138	Culture 2	S. marcescens
163	6	20,93387873	18,93387873	Culture 3	S. marcescens
164	6	19,31054193	17,31054193	Culture 4	S. marcescens
165	6	16,69379707	14,69379707	Culture 1	P. rettgeri
166	6	18,90288396	16,90288396	Culture 2	P. rettgeri
167	6	19,04306162	17,04306162	Culture 3	P. rettgeri
168	6	19,73111761	17,73111761	Culture 4	P. rettgeri
169	6	16,45779128	14,45779128	Culture 1	P. alcalifaciens
170	6	16,02483187	14,02483187	Culture 2	P. alcalifaciens
171	6	15,87282878	13,87282878	Culture 3	P. alcalifaciens
172	6	16,65710008	14,65710008	Culture 4	P. alcalifaciens
173	7	24,38277968	22,38277968	Culture 1	S. marcescens
174	7	23,07243956	21,07243956	Culture 2	S. marcescens
175	7	23,80113754	21,80113754	Culture 3	S. marcescens
176	7	24,051681	22,051681	Culture 4	S. marcescens
177	7	23,85004714	21,85004714	Culture 1	P. rettgeri
178	7	24,29328153	22,29328153	Culture 2	P. rettgeri
179	7	23,77604656	21,77604656	Culture 3	P. rettgeri
180	7	22,55991176	20,55991176	Culture 4	P. rettgeri
181	7	22,44989388	20,44989388	Culture 1	P. alcalifaciens
182	7	23,72451626	21,72451626	Culture 2	P. alcalifaciens
183	7	23,89735285	21,89735285	Culture 3	P. alcalifaciens
184	7	23,21928095	21,21928095	Culture 4	P. alcalifaciens
185	8	26,14528037	24,14528037	Culture 1	S. marcescens
186	8	26,1950334	24,1950334	Culture 2	S. marcescens
187	8	25,9848157	23,9848157	Culture 3	S. marcescens
188	8	25,17037135	23,17037135	Culture 4	S. marcescens
189	8	25,8669792	23,8669792	Culture 1	P. rettgeri
190	8	25,70470778	23,70470778	Culture 2	P. rettgeri
191	8	25,73865511	23,73865511	Culture 3	P. rettgeri
192	8	25,44167337	23,44167337	Culture 4	P. rettgeri
193	8	26,11974528	24,11974528	Culture 1	P. alcalifaciens
194	8	26,41192603	24,41192603	Culture 2	P. alcalifaciens
195	8	26,06727786	24,06727786	Culture 3	P. alcalifaciens
196	8	26,04031081	24,04031081	Culture 4	P. alcalifaciens
