# Supplementary material for: Stochastic variation in the initial phase of bacterial infection predicts the probability of survival in D. melanogaster
Source: eLife. 2017 Oct 12;6:e28298. doi: 10.7554/eLife.28298 (PMC5703640; doi:10.7554/eLife.28298)
Supplement: Figure 4—source data 1. [file elife-28298-fig4-data1.csv]

X	Replicate	Line	Treatment	Sex	Time.post.injection	Censor
1	1	CS	Low	M	18	1
2	1	CS	Low	M	18	1
3	1	CS	Low	M	18	1
4	1	CS	Low	M	18	1
5	1	CS	Low	M	18	1
6	1	CS	Low	M	24	1
7	1	CS	Low	M	24	1
8	1	CS	Low	M	24	1
9	1	CS	Low	M	24	1
10	1	CS	Low	M	24	1
11	1	CS	Low	M	24	1
12	1	CS	Low	M	32	1
13	1	CS	Low	M	32	1
14	1	CS	Low	M	48	1
15	1	CS	Low	M	120	1
16	1	CS	Low	M	144	1
17	1	CS	Low	M	168	1
18	1	CS	Low	M	168	0
19	2	CS	Low	M	18	1
20	2	CS	Low	M	18	1
21	2	CS	Low	M	18	1
22	2	CS	Low	M	18	1
23	2	CS	Low	M	18	1
24	2	CS	Low	M	18	1
25	2	CS	Low	M	18	1
26	2	CS	Low	M	24	1
27	2	CS	Low	M	24	1
28	2	CS	Low	M	24	1
29	2	CS	Low	M	24	1
30	2	CS	Low	M	24	1
31	2	CS	Low	M	32	1
32	2	CS	Low	M	72	1
33	2	CS	Low	M	120	1
34	2	CS	Low	M	144	1
35	2	CS	Low	M	168	0
36	2	CS	Low	M	168	0
37	2	CS	Low	M	168	0
38	2	CS	Low	M	168	0
39	3	CS	Low	M	18	1
40	3	CS	Low	M	18	1
41	3	CS	Low	M	18	1
42	3	CS	Low	M	18	1
43	3	CS	Low	M	18	1
44	3	CS	Low	M	18	1
45	3	CS	Low	M	18	1
46	3	CS	Low	M	18	1
47	3	CS	Low	M	24	1
48	3	CS	Low	M	24	1
49	3	CS	Low	M	32	1
50	3	CS	Low	M	32	1
51	3	CS	Low	M	32	1
52	3	CS	Low	M	32	1
53	3	CS	Low	M	32	1
54	3	CS	Low	M	32	1
55	3	CS	Low	M	32	1
56	3	CS	Low	M	32	1
57	3	CS	Low	M	144	1
58	4	CS	High	M	18	1
59	4	CS	High	M	18	1
60	4	CS	High	M	18	1
61	4	CS	High	M	18	1
62	4	CS	High	M	18	1
63	4	CS	High	M	18	1
64	4	CS	High	M	24	1
65	4	CS	High	M	24	1
66	4	CS	High	M	24	1
67	4	CS	High	M	32	1
68	4	CS	High	M	32	1
69	4	CS	High	M	32	1
70	4	CS	High	M	32	1
71	4	CS	High	M	32	1
72	4	CS	High	M	32	1
73	4	CS	High	M	32	1
74	4	CS	High	M	32	1
75	4	CS	High	M	144	1
76	4	CS	High	M	168	0
77	4	CS	High	M	168	0
78	5	CS	High	M	18	1
79	5	CS	High	M	18	1
80	5	CS	High	M	18	1
81	5	CS	High	M	18	1
82	5	CS	High	M	18	1
83	5	CS	High	M	18	1
84	5	CS	High	M	18	1
85	5	CS	High	M	18	1
86	5	CS	High	M	18	1
87	5	CS	High	M	24	1
88	5	CS	High	M	24	1
89	5	CS	High	M	24	1
90	5	CS	High	M	24	1
91	5	CS	High	M	32	1
92	5	CS	High	M	32	1
93	5	CS	High	M	32	1
94	5	CS	High	M	32	1
95	5	CS	High	M	96	1
96	5	CS	High	M	120	1
97	6	CS	High	M	18	1
98	6	CS	High	M	18	1
99	6	CS	High	M	18	1
100	6	CS	High	M	18	1
101	6	CS	High	M	18	1
102	6	CS	High	M	18	1
103	6	CS	High	M	18	1
104	6	CS	High	M	24	1
105	6	CS	High	M	24	1
106	6	CS	High	M	32	1
107	6	CS	High	M	32	1
108	6	CS	High	M	32	1
109	6	CS	High	M	32	1
110	6	CS	High	M	32	1
111	6	CS	High	M	32	1
112	6	CS	High	M	120	1
113	6	CS	High	M	168	1
114	6	CS	High	M	168	1
115	6	CS	High	M	168	0
116	6	CS	High	M	168	0
117	7	CS	Initial	M	18	1
118	7	CS	Initial	M	18	1
119	7	CS	Initial	M	18	1
120	7	CS	Initial	M	18	1
121	7	CS	Initial	M	24	1
122	7	CS	Initial	M	24	1
123	7	CS	Initial	M	24	1
124	7	CS	Initial	M	24	1
125	7	CS	Initial	M	32	1
126	7	CS	Initial	M	32	1
127	7	CS	Initial	M	48	1
128	7	CS	Initial	M	96	1
129	7	CS	Initial	M	120	1
130	7	CS	Initial	M	168	0
131	7	CS	Initial	M	168	0
132	7	CS	Initial	M	168	0
133	7	CS	Initial	M	168	0
134	7	CS	Initial	M	168	0
135	7	CS	Initial	M	168	0
136	7	CS	Initial	M	168	0
