# Supplementary material for: Stochastic variation in the initial phase of bacterial infection predicts the probability of survival in D. melanogaster
Source: eLife. 2017 Oct 12;6:e28298. doi: 10.7554/eLife.28298 (PMC5703640; doi:10.7554/eLife.28298)
Supplement: Figure 5—source data 1. [file elife-28298-fig5-data1.csv]

Line	Type	Dose	Treatment	Sex	Time.post.injection	Bacteria.per.fly	wildtype	log2b	time	group
Spz	Spz	2	E. faecalis	M	4	106000	Wildtype (CS)	16,69370474	4	0
Spz	Spz	2	E. faecalis	M	4	103000	Wildtype (CS)	16,65228481	4	0
Spz	Spz	2	E. faecalis	M	4	99000	Wildtype (CS)	16,5951409	4	0
Spz	Spz	2	E. faecalis	M	4	146000	Wildtype (CS)	17,15560884	4	0
Spz	Spz	2	E. faecalis	M	4	141000	Wildtype (CS)	17,10533564	4	0
Spz	Spz	2	E. faecalis	M	4	96900	Wildtype (CS)	16,56420905	4	0
Spz	Spz	2	E. faecalis	M	4	112000	Wildtype (CS)	16,77313921	4	0
Spz	Spz	2	E. faecalis	M	4	87500	Wildtype (CS)	16,4169954	4	0
Spz	Spz	2	E. faecalis	M	4	115000	Wildtype (CS)	16,81127434	4	0
Spz	Spz	2	E. faecalis	M	8	1770000	Wildtype (CS)	20,75531793	8	0
Spz	Spz	2	E. faecalis	M	8	770000	Wildtype (CS)	19,55449892	8	0
Spz	Spz	2	E. faecalis	M	8	770000	Wildtype (CS)	19,55449892	8	0
Spz	Spz	2	E. faecalis	M	8	1160000	Wildtype (CS)	20,14569337	8	0
Spz	Spz	2	E. faecalis	M	8	723000	Wildtype (CS)	19,46363612	8	0
Spz	Spz	2	E. faecalis	M	8	1000000	Wildtype (CS)	19,93156857	8	0
Spz	Spz	2	E. faecalis	M	8	522000	Wildtype (CS)	18,99369028	8	0
Spz	Spz	2	E. faecalis	M	8	746000	Wildtype (CS)	19,5088161	8	0
Spz	Spz	2	E. faecalis	M	8	860000	Wildtype (CS)	19,71397713	8	0
Spz	Spz	2	E. faecalis	M	8	820000	Wildtype (CS)	19,64526438	8	0
Spz	Spz	2	E. faecalis	M	8	2820000	Wildtype (CS)	21,42726373	8	0
Spz	Spz	2	E. faecalis	M	12	12700000	Wildtype (CS)	23,59832516	12	0
Spz	Spz	2	E. faecalis	M	12	7950000	Wildtype (CS)	22,92252343	12	0
Spz	Spz	2	E. faecalis	M	12	5360000	Wildtype (CS)	22,35380157	12	0
Spz	Spz	2	E. faecalis	M	12	5610000	Wildtype (CS)	22,41956934	12	0
Spz	Spz	2	E. faecalis	M	12	175000	Wildtype (CS)	17,4169954	12	0
Spz	Spz	2	E. faecalis	M	12	4730000	Wildtype (CS)	22,17340875	12	0
Spz	Spz	2	E. faecalis	M	12	5500000	Wildtype (CS)	22,39100019	12	0
Spz	Spz	2	E. faecalis	M	12	5200000	Wildtype (CS)	22,31008019	12	0
Spz	Spz	2	E. faecalis	M	12	7670000	Wildtype (CS)	22,87079515	12	0
Spz	Spz	2	E. faecalis	M	12	5530000	Wildtype (CS)	22,39884805	12	0
Spz	Spz	2	E. faecalis	M	16	13700000	Wildtype (CS)	23,70767256	16	0
Spz	Spz	2	E. faecalis	M	16	13100000	Wildtype (CS)	23,64306348	16	0
Spz	Spz	2	E. faecalis	M	16	13200000	Wildtype (CS)	23,65403459	16	0
Spz	Spz	2	E. faecalis	M	16	13400000	Wildtype (CS)	23,67572966	16	0
Spz	Spz	2	E. faecalis	M	16	16100000	Wildtype (CS)	23,94055735	16	0
Spz	Spz	2	E. faecalis	M	16	17100000	Wildtype (CS)	24,02749299	16	0
Spz	Spz	2	E. faecalis	M	16	11200000	Wildtype (CS)	23,4169954	16	0
Spz	Spz	2	E. faecalis	M	16	11700000	Wildtype (CS)	23,48000519	16	0
Spz	Spz	2	E. faecalis	M	20	43100000	Wildtype (CS)	25,36118453	20	0
Spz	Spz	2	E. faecalis	M	20	52100000	Wildtype (CS)	25,63478004	20	0
Spz	Spz	2	E. faecalis	M	20	32300000	Wildtype (CS)	24,94503083	20	0
Spz	Spz	2	E. faecalis	M	20	24700000	Wildtype (CS)	24,55800771	20	0
Spz	Spz	2	E. faecalis	M	20	49100000	Wildtype (CS)	25,54921969	20	0
Spz	Spz	2	E. faecalis	M	20	47000000	Wildtype (CS)	25,48615742	20	0
Spz	Spz	2	E. faecalis	M	20	45600000	Wildtype (CS)	25,44253049	20	0
Spz	Spz	2	E. faecalis	M	20	43800000	Wildtype (CS)	25,38442753	20	0
Spz	Spz	2	E. faecalis	M	20	45100000	Wildtype (CS)	25,4266241	20	0
Spz	Spz	2	E. faecalis	M	20	48600000	Wildtype (CS)	25,53445298	20	0
Spz	Spz	2	E. faecalis	M	24	67100000	Wildtype (CS)	25,99980943	24	0
Spz	Spz	2	E. faecalis	M	24	52500000	Wildtype (CS)	25,64581409	24	0
Spz	Spz	2	E. faecalis	M	24	55600000	Wildtype (CS)	25,72858155	24	0
Spz	Spz	2	E. faecalis	M	24	66000000	Wildtype (CS)	25,97596269	24	0
Spz	Spz	2	E. faecalis	M	24	58600000	Wildtype (CS)	25,80439733	24	0
Spz	Spz	2	E. faecalis	M	24	52100000	Wildtype (CS)	25,63478004	24	0
Spz	Spz	2	E. faecalis	M	24	53700000	Wildtype (CS)	25,67841875	24	0
Spz	Spz	2	E. faecalis	M	24	49300000	Wildtype (CS)	25,55508431	24	0
Spz	Spz	2	E. faecalis	M	24	60200000	Wildtype (CS)	25,84326015	24	0
Spz	Spz	2	E. faecalis	M	24	58800000	Wildtype (CS)	25,80931282	24	0
Spz	Spz	2	E. faecalis	M	24	39400000	Wildtype (CS)	25,23169229	24	0
Spz	Spz	2	E. faecalis	M	24	61100000	Wildtype (CS)	25,86466904	24	0
Spz	Spz	2	E. faecalis	M	24	67600000	Wildtype (CS)	26,01051991	24	0
Spz	Spz	2	E. faecalis	M	24	70400000	Wildtype (CS)	26,06907209	24	0
Spz	Spz	2	E. faecalis	M	24	54600000	Wildtype (CS)	25,70239762	24	0
Time 0	Time 0	2	E. faecalis	M	0	3190	Wildtype (CS)	11,63934071	0	0
Time 0	Time 0	2	E. faecalis	M	0	2750	Wildtype (CS)	11,4252159	0	0
Time 0	Time 0	2	E. faecalis	M	0	2310	Wildtype (CS)	11,17367714	0	0
Time 0	Time 0	2	E. faecalis	M	0	2310	Wildtype (CS)	11,17367714	0	0
Time 0	Time 0	2	E. faecalis	M	0	1430	Wildtype (CS)	10,48179943	0	0
Time 0	Time 0	2	E. faecalis	M	0	2970	Wildtype (CS)	11,53624722	0	0
Spz	Spz	2	E. faecalis	M	4	175000	Wildtype (OrR)	17,4169954	4	0
Spz	Spz	2	E. faecalis	M	4	48000	Wildtype (OrR)	15,55074679	4	0
Spz	Spz	2	E. faecalis	M	4	112000	Wildtype (OrR)	16,77313921	4	0
Spz	Spz	2	E. faecalis	M	4	80000	Wildtype (OrR)	16,28771238	4	0
Spz	Spz	2	E. faecalis	M	4	139000	Wildtype (OrR)	17,08472536	4	0
Spz	Spz	2	E. faecalis	M	4	94000	Wildtype (OrR)	16,52037314	4	0
Spz	Spz	2	E. faecalis	M	4	97000	Wildtype (OrR)	16,56569713	4	0
Spz	Spz	2	E. faecalis	M	4	106000	Wildtype (OrR)	16,69370474	4	0
Spz	Spz	2	E. faecalis	M	8	829000	Wildtype (OrR)	19,66101258	8	0
Spz	Spz	2	E. faecalis	M	8	1250000	Wildtype (OrR)	20,25349666	8	0
Spz	Spz	2	E. faecalis	M	8	428000	Wildtype (OrR)	18,70725127	8	0
Spz	Spz	2	E. faecalis	M	8	829000	Wildtype (OrR)	19,66101258	8	0
Spz	Spz	2	E. faecalis	M	8	1060000	Wildtype (OrR)	20,01563283	8	0
Spz	Spz	2	E. faecalis	M	8	1110000	Wildtype (OrR)	20,08212825	8	0
Spz	Spz	2	E. faecalis	M	8	966000	Wildtype (OrR)	19,88166366	8	0
Spz	Spz	2	E. faecalis	M	8	39000	Wildtype (OrR)	15,2511865	8	0
Spz	Spz	2	E. faecalis	M	12	2290000	Wildtype (OrR)	21,12691617	12	0
Spz	Spz	2	E. faecalis	M	12	2830000	Wildtype (OrR)	21,43237062	12	0
Spz	Spz	2	E. faecalis	M	12	5760000	Wildtype (OrR)	22,45763738	12	0
Spz	Spz	2	E. faecalis	M	12	2120000	Wildtype (OrR)	21,01563283	12	0
Spz	Spz	2	E. faecalis	M	12	4610000	Wildtype (OrR)	22,13633532	12	0
Spz	Spz	2	E. faecalis	M	12	3870000	Wildtype (OrR)	21,88390214	12	0
Spz	Spz	2	E. faecalis	M	12	5300000	Wildtype (OrR)	22,33756093	12	0
Spz	Spz	2	E. faecalis	M	16	4610000	Wildtype (OrR)	22,13633532	16	0
Spz	Spz	2	E. faecalis	M	16	6530000	Wildtype (OrR)	22,63865156	16	0
Spz	Spz	2	E. faecalis	M	16	7220000	Wildtype (OrR)	22,78356741	16	0
Spz	Spz	2	E. faecalis	M	16	4380000	Wildtype (OrR)	22,06249944	16	0
Spz	Spz	2	E. faecalis	M	16	5300000	Wildtype (OrR)	22,33756093	16	0
Spz	Spz	2	E. faecalis	M	16	4330000	Wildtype (OrR)	22,04593559	16	0
Spz	Spz	2	E. faecalis	M	16	5350000	Wildtype (OrR)	22,35110746	16	0
Spz	Spz	2	E. faecalis	M	20	44900000	Wildtype (OrR)	25,42021211	20	0
Spz	Spz	2	E. faecalis	M	20	30400000	Wildtype (OrR)	24,85756799	20	0
Spz	Spz	2	E. faecalis	M	20	33400000	Wildtype (OrR)	24,99334477	20	0
Spz	Spz	2	E. faecalis	M	20	28600000	Wildtype (OrR)	24,76951181	20	0
Spz	Spz	2	E. faecalis	M	20	36000000	Wildtype (OrR)	25,10149357	20	0
Spz	Spz	2	E. faecalis	M	20	50700000	Wildtype (OrR)	25,59548241	20	0
Spz	Spz	2	E. faecalis	M	20	27900000	Wildtype (OrR)	24,73376179	20	0
Spz	Spz	2	E. faecalis	M	24	65300000	Wildtype (OrR)	25,96057966	24	0
Spz	Spz	2	E. faecalis	M	24	300000	Wildtype (OrR)	18,19460298	24	0
Spz	Spz	2	E. faecalis	M	24	51600000	Wildtype (OrR)	25,62086773	24	0
Spz	Spz	2	E. faecalis	M	24	54600000	Wildtype (OrR)	25,70239762	24	0
Spz	Spz	2	E. faecalis	M	24	36400000	Wildtype (OrR)	25,11743511	24	0
Spz	Spz	2	E. faecalis	M	24	46800000	Wildtype (OrR)	25,48000519	24	0
Time 0	Time 0	2	E. faecalis	M	0	6430	Wildtype (OrR)	12,65060302	0	0
Time 0	Time 0	2	E. faecalis	M	0	4430	Wildtype (OrR)	12,11309098	0	0
Time 0	Time 0	2	E. faecalis	M	0	930	Wildtype (OrR)	9,861086906	0	0
Time 0	Time 0	2	E. faecalis	M	0	5220	Wildtype (OrR)	12,34983409	0	0
Time 0	Time 0	2	E. faecalis	M	0	4900	Wildtype (OrR)	12,25856603	0	0
Oregon R	Wildtype	2	E. faecalis	M	4	23000	Wildtype (OrR)	14,48934624	4	0
Oregon R	Wildtype	2	E. faecalis	M	4	74000	Wildtype (OrR)	16,17523765	4	0
Oregon R	Wildtype	2	E. faecalis	M	4	11000	Wildtype (OrR)	13,4252159	4	0
Oregon R	Wildtype	2	E. faecalis	M	4	9000	Wildtype (OrR)	13,13570929	4	0
Oregon R	Wildtype	2	E. faecalis	M	4	7000	Wildtype (OrR)	12,77313921	4	0
Oregon R	Wildtype	2	E. faecalis	M	4	9000	Wildtype (OrR)	13,13570929	4	0
Oregon R	Wildtype	2	E. faecalis	M	4	7000	Wildtype (OrR)	12,77313921	4	0
Oregon R	Wildtype	2	E. faecalis	M	4	13000	Wildtype (OrR)	13,666224	4	0
Oregon R	Wildtype	2	E. faecalis	M	8	5000	Wildtype (OrR)	12,28771238	8	0
Oregon R	Wildtype	2	E. faecalis	M	8	13000	Wildtype (OrR)	13,666224	8	0
Oregon R	Wildtype	2	E. faecalis	M	8	8000	Wildtype (OrR)	12,96578428	8	0
Oregon R	Wildtype	2	E. faecalis	M	8	26000	Wildtype (OrR)	14,666224	8	0
Oregon R	Wildtype	2	E. faecalis	M	8	7000	Wildtype (OrR)	12,77313921	8	0
Oregon R	Wildtype	2	E. faecalis	M	8	165000	Wildtype (OrR)	17,3321065	8	0
Oregon R	Wildtype	2	E. faecalis	M	8	47000	Wildtype (OrR)	15,52037314	8	0
Oregon R	Wildtype	2	E. faecalis	M	8	42000	Wildtype (OrR)	15,35810171	8	0
Oregon R	Wildtype	2	E. faecalis	M	12	16000	Wildtype (OrR)	13,96578428	12	0
Oregon R	Wildtype	2	E. faecalis	M	12	397000	Wildtype (OrR)	18,59877948	12	0
Oregon R	Wildtype	2	E. faecalis	M	12	19000	Wildtype (OrR)	14,2137118	12	0
Oregon R	Wildtype	2	E. faecalis	M	12	20000	Wildtype (OrR)	14,28771238	12	0
Oregon R	Wildtype	2	E. faecalis	M	12	9000	Wildtype (OrR)	13,13570929	12	0
Oregon R	Wildtype	2	E. faecalis	M	12	15000	Wildtype (OrR)	13,87267488	12	0
Oregon R	Wildtype	2	E. faecalis	M	12	7000	Wildtype (OrR)	12,77313921	12	0
Oregon R	Wildtype	2	E. faecalis	M	12	23000	Wildtype (OrR)	14,48934624	12	0
Oregon R	Wildtype	2	E. faecalis	M	16	814000	Wildtype (OrR)	19,63466927	16	0
Oregon R	Wildtype	2	E. faecalis	M	16	14000	Wildtype (OrR)	13,77313921	16	0
Oregon R	Wildtype	2	E. faecalis	M	16	14000	Wildtype (OrR)	13,77313921	16	0
Oregon R	Wildtype	2	E. faecalis	M	16	9000	Wildtype (OrR)	13,13570929	16	0
Oregon R	Wildtype	2	E. faecalis	M	16	12000	Wildtype (OrR)	13,55074679	16	0
Oregon R	Wildtype	2	E. faecalis	M	16	6000	Wildtype (OrR)	12,55074679	16	0
Oregon R	Wildtype	2	E. faecalis	M	16	18000	Wildtype (OrR)	14,13570929	16	0
Oregon R	Wildtype	2	E. faecalis	M	16	21000	Wildtype (OrR)	14,35810171	16	0
Oregon R	Wildtype	2	E. faecalis	M	20	22000	Wildtype (OrR)	14,4252159	20	0
Oregon R	Wildtype	2	E. faecalis	M	20	48000	Wildtype (OrR)	15,55074679	20	0
Oregon R	Wildtype	2	E. faecalis	M	20	44000	Wildtype (OrR)	15,4252159	20	0
Oregon R	Wildtype	2	E. faecalis	M	20	16000	Wildtype (OrR)	13,96578428	20	0
Oregon R	Wildtype	2	E. faecalis	M	20	68000	Wildtype (OrR)	16,05324713	20	0
Oregon R	Wildtype	2	E. faecalis	M	20	66000	Wildtype (OrR)	16,0101784	20	0
Oregon R	Wildtype	2	E. faecalis	M	20	12000	Wildtype (OrR)	13,55074679	20	0
Oregon R	Wildtype	2	E. faecalis	M	20	61000	Wildtype (OrR)	15,89652162	20	0
Oregon R	Wildtype	2	E. faecalis	M	24	10000	Wildtype (OrR)	13,28771238	24	0
Oregon R	Wildtype	2	E. faecalis	M	24	39000	Wildtype (OrR)	15,2511865	24	0
Oregon R	Wildtype	2	E. faecalis	M	24	7000	Wildtype (OrR)	12,77313921	24	0
Oregon R	Wildtype	2	E. faecalis	M	24	13000	Wildtype (OrR)	13,666224	24	0
Oregon R	Wildtype	2	E. faecalis	M	24	16000	Wildtype (OrR)	13,96578428	24	0
Oregon R	Wildtype	2	E. faecalis	M	24	273000	Wildtype (OrR)	18,05854143	24	0
Oregon R	Wildtype	2	E. faecalis	M	24	11000	Wildtype (OrR)	13,4252159	24	0
Oregon R	Wildtype	2	E. faecalis	M	24	10000	Wildtype (OrR)	13,28771238	24	0
