# Supplementary material for: Stochastic variation in the initial phase of bacterial infection predicts the probability of survival in D. melanogaster
Source: eLife. 2017 Oct 12;6:e28298. doi: 10.7554/eLife.28298 (PMC5703640; doi:10.7554/eLife.28298)
Supplement: Figure 6—source data 1. [file elife-28298-fig6-data1.csv]

	pr	pr_inf	pr_sup	surv	surv_inf	surv_sup
01_Ecoli	1	1	1	0,952380952	0,857142857	1
02_Ecc	1	1	1	0,95	0,85	1
03_Palc	0,033963729	0	0,082083655	0	0	0
04_Smar	0,114460061	3,68E-11	0,190093123	0	0	0
05_Efae	0,750254495	0,641808001	0,864805592	0,633333333	0,466666667	0,8
06_Pbur	0,781399215	0,499297068	0,909922578	0,772727273	0,636363636	0,886363636
08_Ral707	0,551329239	0,38894558	0,715781956	0,45	0,25	0,65
09_Ral712	0,573645169	0,388787116	0,91057499	0,6	0,4	0,8
07_Prett0.1	0,673462926	0,569150068	0,794233567	0,70212766	0,574468085	0,829787234
