# Supplementary material for: Stochastic variation in the initial phase of bacterial infection predicts the probability of survival in D. melanogaster
Source: eLife. 2017 Oct 12;6:e28298. doi: 10.7554/eLife.28298 (PMC5703640; doi:10.7554/eLife.28298)
Supplement: Figure 7—source data 1. [file elife-28298-fig7-data1.csv]

ID	Line	Sex	Treatment	Dose	Time.post.injection	Replicate	Bacterial.load.in.head	rp49.Ct	dipt.Ct	dipt.ratio	log2b
1	CS	M	P. rettgeri	1	8h	1	93000	21,05094255	19,05763363	2,963600623	16,5049431
3	CS	M	P. rettgeri	1	8h	1	65000	21,37236384	19,05603786	3,683262279	15,9881521
4	CS	M	P. rettgeri	1	8h	1	1,00E+05	22,60837932	20,34467848	3,494337172	16,60964047
5	CS	M	P. rettgeri	1	8h	1	71000	21,23063998	19,10529808	3,236906502	16,1155314
8	CS	M	P. rettgeri	1	8h	1	134000	21,06381686	18,95952177	3,197614846	17,03187348
14	CS	M	P. rettgeri	1	8h	1	130000	23,99821491	22,26837973	2,377723782	16,9881521
17	CS	M	P. rettgeri	1	8h	1	167000	21,06623723	19,0071977	3,099723188	17,34948858
20	CS	M	P. rettgeri	1	8h	1	84000	21,27666737	18,91617325	3,801489178	16,35810171
24	CS	M	P. rettgeri	1	8h	1	120000	21,31423593	19,03484674	3,593856887	16,87267488
25	CS	M	P. rettgeri	1	8h	1	191000	20,30486173	18,5677896	2,51060984	17,54321311
26	CS	M	P. rettgeri	1	8h	1	166000	21,87103332	19,61047938	3,521366852	17,34082372
28	CS	M	P. rettgeri	1	8h	1	168000	20,78168653	18,33796491	4,051699763	17,35810171
31	CS	M	P. rettgeri	1	8h	2	153000	19,62778723	17,61978319	3,051189907	17,22317213
32	CS	M	P. rettgeri	1	8h	2	196000	19,9439963	17,55000782	3,959870429	17,58049413
34	CS	M	P. rettgeri	1	8h	2	330000	24,2604051	22,19687699	2,9792069	18,3321065
43	CS	M	P. rettgeri	1	8h	2	310000	24,47435751	22,57045356	2,662433783	18,24190869
48	CS	M	P. rettgeri	1	8h	2	270000	22,86093738	21,31793298	2,123643796	18,04259988
51	CS	M	P. rettgeri	1	8h	2	303000	23,80579868	22,13104634	2,295414412	18,20895827
53	CS	M	P. rettgeri	1	8h	2	143000	22,36342546	19,97481532	3,819613783	17,12565562
54	CS	M	P. rettgeri	1	8h	2	155000	25,34540394	23,45756803	2,602724126	17,24190869
56	CS	M	P. rettgeri	1	8h	2	141000	21,64390141	19,9820886	2,341888728	17,10533564
57	CS	M	P. rettgeri	1	8h	2	61000	23,67679999	21,98788837	2,32183353	15,89652162
61	CS	M	P. rettgeri	1	8h	3	173000	23,19236738	21,7082106	2,030557713	17,40041251
62	CS	M	P. rettgeri	1	8h	3	64000	23,20444368	22,01679143	1,656406926	15,96578428
63	CS	M	P. rettgeri	1	8h	3	303000	22,02991777	20,11206204	2,777417246	18,20895827
67	CS	M	P. rettgeri	1	8h	3	120000	21,20119825	19,4721786	2,467009168	16,87267488
76	CS	M	P. rettgeri	1	8h	3	112000	21,22628368	20,30720768	1,414515675	16,77313921
77	CS	M	P. rettgeri	1	8h	3	112000	21,9844715	20,33916977	2,304973433	16,77313921
78	CS	M	P. rettgeri	1	8h	3	130000	21,91997294	19,83068073	3,128812086	16,9881521
79	CS	M	P. rettgeri	1	8h	3	69000	21,30569023	20,57607048	1,240725659	16,07430874
