# Supplementary material for: Stochastic variation in the initial phase of bacterial infection predicts the probability of survival in D. melanogaster
Source: eLife. 2017 Oct 12;6:e28298. doi: 10.7554/eLife.28298 (PMC5703640; doi:10.7554/eLife.28298)
Supplement: Figure 7—source data 2. [file elife-28298-fig7-data2.csv]

Indiv	Line	Treatment	Dose	Sex	Time.post.injection	Bacteria.per.fly.in.abdomen	Bacteria.per.fly.in.head	Bacteria.per.fly.in.all	Bacteria.per.fly.without.hemolymph
1	CS	P. rettgeri	0.1	M	8h	73100	22700	NA	NA
2	CS	P. rettgeri	0.1	M	8h	35000	1870	NA	NA
3	CS	P. rettgeri	0.1	M	8h	88700	28100	NA	NA
4	CS	P. rettgeri	0.1	M	8h	88700	56500	NA	NA
5	CS	P. rettgeri	0.1	M	8h	41900	4100	NA	NA
6	CS	P. rettgeri	0.1	M	8h	53500	11500	NA	NA
7	CS	P. rettgeri	0.1	M	8h	43500	6100	NA	NA
8	CS	P. rettgeri	0.1	M	8h	97200	35100	NA	NA
9	CS	P. rettgeri	0.1	M	8h	67100	8140	NA	NA
10	CS	P. rettgeri	0.1	M	8h	44900	5850	NA	NA
11	CS	P. rettgeri	0.1	M	8h	73400	7190	NA	NA
12	CS	P. rettgeri	0.1	M	8h	106000	20500	NA	NA
13	CS	P. rettgeri	0.1	M	8h	37300	5910	NA	NA
14	CS	P. rettgeri	0.1	M	8h	102000	62000	NA	NA
15	CS	P. rettgeri	0.1	M	8h	44900	5660	NA	NA
16	CS	P. rettgeri	0.1	M	8h	92400	20400	NA	NA
17	CS	P. rettgeri	0.1	M	8h	41700	4430	NA	NA
18	CS	P. rettgeri	0.1	M	8h	32800	5390	NA	NA
19	CS	P. rettgeri	0.1	M	8h	47700	5910	NA	NA
20	CS	P. rettgeri	0.1	M	8h	85200	22500	NA	NA
21	CS	P. rettgeri	0.1	M	8h	92600	40500	NA	NA
22	CS	P. rettgeri	0.1	M	8h	54900	5250	NA	NA
23	CS	P. rettgeri	0.1	M	8h	76900	32100	NA	NA
24	CS	P. rettgeri	0.1	M	8h	47200	8710	NA	NA
25	CS	P. rettgeri	0.1	M	8h	48100	4790	NA	NA
26	CS	P. rettgeri	0.1	M	8h	53200	8710	NA	NA
27	CS	P. rettgeri	0.1	M	8h	101000	46800	NA	NA
28	CS	P. rettgeri	0.1	M	8h	60200	19500	NA	NA
29	CS	P. rettgeri	0.1	M	8h	38000	7770	NA	NA
31	CS	P. rettgeri	0.1	M	8h	NA	NA	135000	NA
32	CS	P. rettgeri	0.1	M	8h	NA	NA	42700	NA
33	CS	P. rettgeri	0.1	M	8h	NA	NA	266000	NA
34	CS	P. rettgeri	0.1	M	8h	NA	NA	33600	NA
35	CS	P. rettgeri	0.1	M	8h	NA	NA	30300	NA
36	CS	P. rettgeri	0.1	M	8h	NA	NA	40000	NA
37	CS	P. rettgeri	0.1	M	8h	NA	NA	69500	NA
38	CS	P. rettgeri	0.1	M	8h	NA	NA	33700	NA
39	CS	P. rettgeri	0.1	M	8h	NA	NA	310000	NA
40	CS	P. rettgeri	0.1	M	8h	NA	NA	38100	NA
41	CS	P. rettgeri	0.1	M	8h	NA	NA	214000	NA
42	CS	P. rettgeri	0.1	M	8h	NA	NA	93200	NA
43	CS	P. rettgeri	0.1	M	8h	NA	NA	107000	NA
44	CS	P. rettgeri	0.1	M	8h	NA	NA	NA	36100
45	CS	P. rettgeri	0.1	M	8h	NA	NA	NA	83900
46	CS	P. rettgeri	0.1	M	8h	NA	NA	NA	65300
47	CS	P. rettgeri	0.1	M	8h	NA	NA	NA	23300
48	CS	P. rettgeri	0.1	M	8h	NA	NA	NA	23300
49	CS	P. rettgeri	0.1	M	8h	NA	NA	NA	20800
50	CS	P. rettgeri	0.1	M	8h	NA	NA	NA	235000
51	CS	P. rettgeri	0.1	M	8h	NA	NA	NA	145000
52	CS	P. rettgeri	0.1	M	8h	NA	NA	NA	195000
53	CS	P. rettgeri	0.1	M	8h	NA	NA	NA	66200
54	CS	P. rettgeri	0.1	M	8h	NA	NA	NA	133000
55	CS	P. rettgeri	0.1	M	8h	NA	NA	NA	39100
56	CS	P. rettgeri	0.1	M	8h	NA	NA	NA	225000
57	CS	P. rettgeri	0.1	M	8h	NA	NA	NA	29300
